# Supplementary material for: Genome-Wide Identification, Characterization, and Expression Analysis of Small RNA Biogenesis Purveyors Reveal Their Role in Regulation of Biotic Stress Responses in Three Legume Crops
Source: Front Plant Sci. 2017 Apr 25;8:488. doi: 10.3389/fpls.2017.00488 (PMC5404147; doi:10.3389/fpls.2017.00488)
Supplement: Supplementary Table 1 — List of primers used for qRT-PCR studies in chickpea, pigeonpea, and groundnut. [file DataSheet1.XLSX]

## Sheet: Supplementary Table 1
Supplementary Table 1. List of primers used for qRT-PCR studies in chickpea, pigeonpea and groundnut
	Forward Primer	Reverse Primer
Chickpea
CaDCL1	TCTCCGCAAAGTTTCCTCAC	CTGGCATACATTCAGTCTAGGG
CaAGO1	CCATTTCTTTGCTGAGTTGCC	TTTCCAAGGTGAGATTCCCG
CaAGO3a	GCCACCGGAAAATGATTCAC	CCAAACTCGTCCACTTCCAT
CaAGO4a	ATTTGTCATCCTCGGAACTACG	CATAGGACAGAGAATGGACGAG
CaAGO6a	TGTGGCACCTATATGCTATGC	CCCTCGGAATCAGGAGTTAAAG
CaAGO7	ACTCAAGATGGGCTGTCAAC	GAATTCTCCCTGTCAACTTTGTC
CaAGO10a	GGAACCAAACTATCAGCCACC	TTTAGAATCGACAACCGTCCC
CaAGO10e	GAAGAGTCTAGTGTGATGCCG	GGATGGAGTAAGTGAAGGACAG
CaRDR1a	CCAAGACTGTCATTGAGTATGTAATTG	GGAGTATGCTTCTGTCCAACC
CaRDR2	TCTAAACCCAATGCCCTTCTC	CCCACATAAACGCAAAATCCTC
Pigeonpea
CcDCL1	ACTGTTCCTGGCATTCCTTAG	TTGTTATTCGCTTTGACCTTGC
CcDCL2	TGCTTCCCTCTGCAAGTTAG	CCCGGAATGATCCAGGTATTAG
CcDCL3	ATCTTCACCAGCACCTTCG	CCCCAGCAATACTTTCCACTAG
CcDCL4	TGGTGCTTCTGTTAGTTCTGG	CGAAGGAAATGTTATGTGGCAG
CcAGO1	CACTCGATCAGCATCAGACAG	GTATTCGTCCTACACAGATGGG
CcAGO3a	TCCAGCGTCATACTAACAATCTC	GTCAAATGAAGGACCATGCG
CcAGO3b	GCCAATTACACGTCCTACAATAG	GCAATGTCACTATCTCACCCA
CcAGO4a	CTGTGGTGTTGGAGGATGTT	GCGTCTCATCCTCTTCTTGTC
CcAGO4c	GGTGCAGGGAGGAAGATAATG	GAGGAAGCGAGCCAATAGTAAA
CcAGO5	CTTTCAAGTTCAAGTCGCTGAG	ACGCTGGTATGCTATTTCCC
CcAGO6	GAGCTGACCTCATCTGCTTATC	GTATACCGTTGGAGGGAAACAA
CcAGO7	AGGATGGCTTAGCTTGCTG	TCCCTCAAAATCACACCATCG
CcAGO10a	CCCTTGGCTTAAATATCACGAAAG	ACACTATCTTGCACACTCCG
CcAGO10c	TTCGCAGAGTTACCAGACAAG	GCCTCACAAGTTCGGCTATAA
CcAGO10d	ACGGTCTGTTTCTGTAGTGC	CCTCGCAGTTTAGTGATCTCG
CcAGO10f	GGAGGCACTACAGAAACAGAC	CGGGAATTCAGGGTACAAGTAG
CcRDR1a	CCGTACTTACGAATGGCATAGT	GTAGGAGCAAACATCCAGAGAG
CcRDR1b	TCACGTATTGAGCTGCATCG	AATGGTTGTCATGAGCCTCC
CcRDR2	GATCGGATTCTGCTCTCTGTTAG	TGCAATAGCTCGGGTGATAAG
CcRDR3	CTCTGAAGTTGAACCTTTGCTG	GCCGAACCTGTATTGTCCTAG
CcRDR6	AAACTCGTCAAGTCACTACCC	CAGCCAAGAGTATGCATTTCTC
Groundnut
AdDCL1	CGTTATTCGCTTTGACCTTGC	CCTCGCTGTTTCTTGCATTC
AiDCL1	CCTCGCTGTTTCTTGCATTC	CGTTATTCGCTTTGACCTTGC
AdDCL2	CGGATCGCCTTCTGAACATAG	TTGAGATACACAGGAACCATCG
AdDCL3	CATGTATAGAACGCTGTCCTGG	GGAAGTGGGCTGTTTGTAATTC
AdAGO1	GGGCAGACCTTCACCATTTA	GGAAGTTCACGCAACACAATATC
AiAGO1	CTTCATTGTTCCCCTCTCGTC	AAAGCTCTCCGTGGTATCAAG
AdAGO4a	GGTGCTGGAAGGAAAGTGATAG	AGAGACCCAACAGTGAACAAAG
AiAGO4a	TGCCCACCTCTCAATCTTTG	TTTCACTCCAGTTGAAGGACG
AiAGO5	ACTAATCCCAAATTCCCGAGC	CACCAAGAGATTAACTGAGACCC
AdAGO6	GAATGAAAACCACGAACTGCC	TCAGGATGCTTTGAGAGTGC
AdAGO7	ACCAATCCTCAACTCAGAACC	TGGCTGCATAGGTAGAAATCG
AiAGO10a	GGACAGGAGCAGTACAGATAAG	CCAGCATGACTGCATAGATAGA
AdRDR1a	AGAAGGAGAAAGCCTGCATTAG	AGCAGAGAAGGGCAGAATTG
AdRDR1b	ATCTGAAGGCTCGGGAAATG	GAGAGCTGACAGCCGAAATAA
AiRDR1b	ATCTGAAGGCTCGGGAAATG	GAGAGCTGACAGCCGAAATAA
AdRDR2	TCCTTGCAGAAATGGTACCTAC	AATGGGTACTGTTTGGGTGG
AiRDR2	TCCTTGCAGAAATGGTACCTAC	AATGGGTACTGTTTGGGTGG
AdRDR3a	AGAACTGCCTAAACCAACTGT	CATTTCCTTCTCCGTCGATCTC
AdRDR3b	GCTTCGGTGGACAATCTTCTA	GGCTTCTTGCTCGTCAATTTC
AiRDR3b	GTCTCTTCCACAAGGGTTCTG	CCACTTCTAACGAATCTATGCTTG

## Sheet: Supplementary Table 2
Supplementary Table 2. List of paralogs of the identified DCL, AGO and RDR genes in chickpea, pigeonpea and groundnut (A. duranensis and A. ipaensis)
Chickpea
AGO		Identity (%)	E-value
CaAGO10a	CaAGO10c	86.93	0
CaAGO4c	CaAGO4a	80.39	0
CaAGO6a	CaAGO6b	91.67	0
Pigeonpea
AGO
CcAGO10c	CcAGO10a	89.17	0
CcAGO10d	CcAGO10f	89.07	0
CcAGO5	C.cajan_21625	100	0
CcAGO4c	CcAGO4a	81.9	0
DCL
CcDCL3	C.cajan_25535	89.19	8e-35
CcDCL2	C.cajan_25630	83.35	0
Groundnut
DCL
AdDCL2	Aradu.A0Y0F	95.73	0
AiDCL4	Araip.H0HRK	80.42	6e-166
AGO
AdAGO4c	AdAGO4a	80.83	0
AiAGO10f	Araip.AAE0C	96.38	1e-85
AiAGO10f	Araip.X62SY	93.4	2e-61
RDR
AdRDR3b	AdRDR3a	91.72	0
AdRDR1a	AdRDR1b	85.87	0
AiRDR1a	AiRDR1b	87.49	0
AiRDR3b	AiRDR3a	95.31	4e-28

## Sheet: Supplementary Table 3
Supplementary Table 3. List of orthologs of the identified DCL, AGO and RDR genes in chickpea, pigeonpea and groundnut (A. duranensis and A. ipaensis) in Medicago and soybean
DCL
CaDCL1	Medtr7g118350.1	87.82	0
CaDCL4	Medtr4g116860.1	82.54	0
CaDCL2	Medtr8g069975.1	82.02	8e-90
CaDCL2	Medtr2g030490.1	85.63	0
CaDCL2	Medtr1g060740.1	84.68	0
CcDCL1	Medtr7g118350.1	84.41	0
AdDCL1	Medtr7g118350.1	85.51	0
AiDCL1	Medtr7g118350.1	84.99	0
CaDCL1	Glyma.19G261200.1	83.87	0
CaDCL1	Glyma.03G262100.1	83.33	0
CaDCL1	Glyma.11G170100.1	90.09	4e-62
CaDCL4	Glyma.17G104100.1	80.21	0
CaDCL4	Glyma.13G156500.1	80.43	0
CaDCL4	Glyma.12G152800.1	83.33	1e-30
CcDCL1	Glyma.19G261200.1	91.23	0
CcDCL1	Glyma.03G262100.1	90.69	0
CcDCL1	Glyma.11G170100.1	90.09	5e-62
CcDCL4	Glyma.17G104100.1	88.38	0
CcDCL4	Glyma.13G156500.1	87.56	0
CcDCL4	Glyma.12G152800.1	83.33	1e-30
CcDCL2	Glyma.09G025300.1	84.87	0
CcDCL2	Glyma.09G025400.1	81.66	0
CcDCL2	Glyma.15G131500.1	85.22	1e-56
AdDCL1	Glyma.19G261200.1	85.19	0
AdDCL1	Glyma.03G262100.1	84.15	0
AdDCL1	Glyma.11G170100.1	90.99	6e-63
AiDCL1	Glyma.19G261200.1	85.93	0
AiDCL1	Glyma.03G262100.1	84.97	0
AiDCL1	Glyma.11G170100.1	90.99	6e-63
AiDCL4	Glyma.03G058400.1	80	1e-14
AGO
CaAGO10a	Medtr1g102630.1	93.99	0
CaAGO10a	Medtr1g041345.1	88.31	0
CaAGO10a	Medtr6g037320.1	81.08	8e-32
CaAGO10e	Medtr4g113200.1	83.87	0
CaAGO10e	Medtr2g059590.1	80.77	0
CaAGO10e	Medtr2g059790.1	84.91	0
CaAGO4c	Medtr3g078647.1	91.52	0
CaAGO3b	Medtr2g028910.1	87.6	0
CaAGO4a	Medtr5g087870.1	91.44	0
CaAGO4a	Medtr5g087890.1	85.13	0
CaAGO4a	Medtr3g078647.1	81.18	0
CaAGO7	Medtr5g042590.1	90.34	0
CaAGO10c	Medtr1g041345.1	92.55	0
CaAGO10c	Medtr1g102630.1	85.23	0
CaAGO10c	Medtr6g037320.1	82.43	3e-32
CaAGO1	Medtr6g477980.2	90.7	0
CaAGO1	Medtr6g037320.1	94.59	2e-38
CaAGO6b	Medtr3g083300.3	80.66	0
CaAGO10d	Medtr2g059590.1	87	0
CaAGO10d	Medtr2g059790.1	88.68	0
CcAGO4a	Medtr5g087870.1	84.53	0
CcAGO4a	Medtr3g078647.1	83.71	0
CcAGO10c	Medtr1g041345.1	87.23	0
CcAGO10c	Medtr1g102630.1	84.62	0
CcAGO10c	Medtr6g037320.1	81.08	1e-31
CcAGO10a	Medtr1g102630.1	88.7	0
CcAGO10a	Medtr1g041345.1	88.57	0
CcAGO10a	Medtr6g037320.1	82.43	3e-32
CcAGO10d	Medtr2g059590.1	87.44	0
CcAGO10d	Medtr4g113200.1	80.21	0
CcAGO10d	Medtr2g059790.1	91.08	0
CcAGO10d	Medtr6g037320.1	82.43	2e-32
CcAGO1	Medtr6g477980.2	88.1	0
CcAGO1	Medtr6g037320.1	94.59	3e-38
CcAGO7	Medtr5g042590.1	87.6	0
CcAGO4c	Medtr3g078647.1	84.35	0
CcAGO10f	Medtr2g059590.1	84.84	0
CcAGO10f	Medtr4g113200.1	81.83	0
CcAGO10f	Medtr2g059790.1	89.73	0
CcAGO10f	Medtr6g037320.1	80.82	4e-31
CcAGO3b	Medtr2g028910.1	81.84	0
AdAGO4c	Medtr3g078647.1	82.31	0
AdAGO4a	Medtr5g087870.1	84.39	0
AdAGO4a	Medtr3g078647.1	82.41	0
AdAGO10f	Medtr2g059590.1	82.77	0
AdAGO10f	Medtr2g059790.1	90.09	0
AdAGO10f	Medtr6g037320.1	82.43	2e-32
AdAGO7	Medtr5g042590.1	86.93	0
AdAGO1	Medtr6g477980.2	84.38	0
AdAGO10a	Medtr1g102630.1	92.96	0
AdAGO10a	Medtr1g041345.1	92.46	0
AdAGO10a	Medtr6g037320.1	82.43	5e-32
AiAGO4c	Medtr3g078647.1	83.11	0
AiAGO4a	Medtr5g087870.1	81.27	0
AiAGO10a	Medtr1g102630.1	81.86	0
AiAGO10a	Medtr1g041345.1	80.61	0
AiAGO10a	Medtr6g037320.1	82.43	4e-32
AiAGO1	Medtr6g477980.2	86.9	0
AiAGO1	Medtr6g037320.1	95.95	2e-39
AiAGO7	Medtr5g042590.1	87.15	0
AiAGO10f	Medtr2g059590.1	81.92	0
AiAGO10f	Medtr2g059790.1	90.55	0
AiAGO10f	Medtr6g037320.1	82.43	1e-32
CaAGO10a	Glyma.20G151400.1	91.54	0
CaAGO10a	Glyma.10G242800.1	90.72	0
CaAGO10a	Glyma.02G002500.1	88.61	0
CaAGO10a	Glyma.10G002700.1	86.35	0
CaAGO10e	Glyma.05G011300.1	86.62	0
CaAGO10e	Glyma.17G119400.1	86.05	0
CaAGO10e	Glyma.06G213300.1	83.67	0
CaAGO10e	Glyma.04G150900.1	83.9	0
CaAGO10e	Glyma.09G122100.1	80.28	2e-31
CaAGO4c	Glyma.20G052500.1	85.73	0
CaAGO4c	Glyma.14G041100.1	81.96	0
CaAGO4c	Glyma.02G274900.1	82.24	0
CaAGO4c	Glyma.14G127400.1	90.59	2e-44
CaAGO4a	Glyma.14G041100.1	86.22	0
CaAGO4a	Glyma.02G274900.1	85.78	0
CaAGO4a	Glyma.20G052500.1	80.7	0
CaAGO7	Glyma.02G111600.1	85.24	0
CaAGO7	Glyma.01G053100.1	88.19	0
CaAGO10c	Glyma.20G151400.1	88.14	0
CaAGO10c	Glyma.10G242800.1	88.04	0
CaAGO10c	Glyma.02G002500.1	88.37	0
CaAGO10c	Glyma.10G002700.1	85.8	0
CaAGO1	Glyma.16G217300.1	85.22	0
CaAGO1	Glyma.09G167100.1	85.18	0
CaAGO1	Glyma.18G126300.1	82.25	2e-86
CaAGO10d	Glyma.06G213300.1	84.16	0
CaAGO10d	Glyma.04G150900.1	84.16	0
CaAGO10d	Glyma.05G011300.1	82.73	0
CaAGO10d	Glyma.17G119400.1	81.94	0
CcAGO4a	Glyma.14G041100.1	90.99	0
CcAGO4a	Glyma.02G274900.1	90.44	0
CcAGO4a	Glyma.20G052500.1	83.03	0
CcAGO4a	Glyma.14G127400.1	88.24	5e-44
CcAGO6	Glyma.13G193200.1	86.55	0
CcAGO10c	Glyma.02G002500.1	93	0
CcAGO10c	Glyma.10G002700.1	90.39	0
CcAGO10c	Glyma.20G151400.1	87.62	0
CcAGO10c	Glyma.10G242800.1	87.62	0
CcAGO10c	Glyma.02G002500.2.p	93.73	0
CcAGO10a	Glyma.20G151400.1	95.48	0
CcAGO10a	Glyma.10G242800.1	94.25	0
CcAGO10a	Glyma.02G002500.1	88.66	0
CcAGO10a	Glyma.10G002700.1	86.21	0
CcAGO10d	Glyma.06G213300.1	94.83	0
CcAGO10d	Glyma.04G150900.1	94.72	0
CcAGO10d	Glyma.17G119400.1	89.32	0
CcAGO10d	Glyma.05G011300.1	89.33	0
CcAGO10d	Glyma.09G122100.1	83.1	1e-32
CcAGO1	Glyma.16G217300.1	93.19	0
CcAGO1	Glyma.09G167100.1	93.3	0
CcAGO1	Glyma.18G126300.1	84.02	1e-88
CcAGO7	Glyma.02G111600.1	94.09	0
CcAGO7	Glyma.01G053100.1	93.02	0
CcAGO4c	Glyma.20G052500.1	90.9	0
CcAGO4c	Glyma.14G041100.1	81.57	0
CcAGO4c	Glyma.02G274900.1	81.24	0
CcAGO4c	Glyma.14G127400.1	89.53	9e-45
CcAGO10f	Glyma.05G011300.1	94.62	0
CcAGO10f	Glyma.17G119400.1	94.61	0
CcAGO10f	Glyma.04G150900.1	89	0
CcAGO10f	Glyma.06G213300.1	88.78	0
CcAGO10f	Glyma.09G122100.1	87.32	3e-35
CcAGO3b	Glyma.15G126700.1	90.19	0
CcAGO3b	Glyma.09G020200.1	80.62	0
CcAGO3a	Glyma.20G022900.1	80.07	0
AdAGO4c	Glyma.20G052500.1	82.58	0
AdAGO4c	Glyma.14G041100.1	80.38	0
AdAGO4a	Glyma.14G041100.1	85.64	0
AdAGO4a	Glyma.02G274900.1	85.35	0
AdAGO4a	Glyma.20G052500.1	82.12	0
AdAGO4a	Glyma.14G127400.1	90.59	1e-45
AdAGO10f	Glyma.05G011300.1	88.91	0
AdAGO10f	Glyma.17G119400.1	89.57	0
AdAGO10f	Glyma.04G150900.1	86.29	0
AdAGO10f	Glyma.06G213300.1	86.4	0
AdAGO10f	Glyma.09G122100.1	88.73	1e-35
AdAGO7	Glyma.02G111600.1	91.01	0
AdAGO7	Glyma.01G053100.1	90.44	0
AdAGO7	Glyma.02G111600.4.p	92.26	0
AdAGO1	Glyma.16G217300.1	85.75	0
AdAGO1	Glyma.09G167100.1	85.75	0
AdAGO10a	Glyma.20G151400.1	94.3	0
AdAGO10a	Glyma.10G242800.1	93.29	0
AdAGO10a	Glyma.02G002500.1	93.13	0
AdAGO10a	Glyma.10G002700.1	89.26	0
AiAGO4c	Glyma.20G052500.1	82.81	0
AiAGO4c	Glyma.14G041100.1	80.74	0
AiAGO4c	Glyma.02G274900.1	80.18	0
AiAGO4a	Glyma.14G041100.1	82.42	0
AiAGO4a	Glyma.02G274900.1	82.34	0
AiAGO4a	Glyma.14G127400.1	89.53	2e-45
AiAGO10a	Glyma.20G151400.1	84.44	0
AiAGO10a	Glyma.10G242800.1	83.35	0
AiAGO10a	Glyma.02G002500.1	81.11	0
AiAGO1	Glyma.16G217300.1	87.72	0
AiAGO1	Glyma.09G167100.1	88.83	0
AiAGO1	Glyma.18G126300.1	82.84	9e-88
AiAGO7	Glyma.02G111600.1	91.23	0
AiAGO7	Glyma.01G053100.1	90.67	0
AiAGO7	Glyma.02G111600.4.p	92.52	0
AiAGO10f	Glyma.17G119400.1	88.81	0
AiAGO10f	Glyma.05G011300.1	88.07	0
AiAGO10f	Glyma.06G213300.1	85.75	0
AiAGO10f	Glyma.04G150900.1	85.5	0
AiAGO10f	Glyma.09G122100.1	88.73	8e-36
RDR
CaRDR1b	Medtr1g032590.1	80.71	0
CaRDR1b	Medtr1g032600.1	84.75	8e-126
CaRDR1a	Medtr1g032630.1	83.48	0
CaRDR1a	Medtr1g032720.1	80.46	0
CaRDR1a	Medtr1g032610.1	80.92	0
CaRDR1a	Medtr1g032710.1	86.43	0
CaRDR6	Medtr3g107390.1	89.63	0
CaRDR2	Medtr4g106660.1	87.92	0
CcRDR6	Medtr3g107390.1	83.17	0
CaRDR6	Glyma.06G068900.1	86.96	0
CaRDR6	Glyma.04G067300.1	86.87	0
CaRDR2	Glyma.05G035900.1	80.86	0
CcRDR1b	Glyma.07G171400.1	89.07	0
CcRDR1a	Glyma.02G086100.1	84.88	0
CcRDR2	Glyma.05G035900.1	87.41	0
CcRDR2	Glyma.17G091500.1	86.56	0
CcRDR6	Glyma.06G068900.1	91.98	0
CcRDR6	Glyma.04G067300.1	92.08	0

## Sheet: Supplementary Table 4
Supplementary Table 4. List of the cis-regulatory elements identified upstream of the DCL genes in chickpea, pigeonpea and groundnut (A. duranensis and A. ipaensis)
Gene id	Motifs	Organism	Sequence	Matrix score	Function
Chickpea
CaDCL1	5UTR Py-rich stretch	Lycopersicon esculentum	TTTCTTCTCT	9	cis-acting element conferring high transcription levels
	ARE	Zea mays	TGGTTT	6	cis-acting regulatory element essential for the anaerobic induction
	AT-rich element	Glycine max	ATAGAAATCAA	10	binding site of AT-rich DNA binding protein (ATBP-1)
	Box 4	Petroselinum crispum	ATTAAT	6	part of a conserved DNA module involved in light responsiveness
	Box I	Pisum sativum	TTTCAAA	7	light responsive element
	Box-W1	Petroselinum crispum	TTGACC	6	fungal elicitor responsive element
	CAAT-box	Glycine max	CAATT	5	common cis-acting element in promoter and enhancer regions
	CAT-box	Arabidopsis thaliana	GCCACT	6	cis-acting regulatory element related to meristem expression
	CATT-motif	Zea mays	GCATTC	6	part of a light responsive element
	CCAAT-box	Hordeum vulgare	CAACGG	6	MYBHv1 binding site
	F-box	Lycopersicon esculentum	CTATTCTCATT	10
	G-Box	Pisum sativum	CACGTT	6	cis-acting regulatory element involved in light responsiveness
	GARE-motif	Brassica oleracea	TCTGTTG	7	gibberellin-responsive element
	GT1-motif	Solanum tuberosum	GTGTGTGAA	9	light responsive element
	HSE	Brassica oleracea	AAAAAATTTC	9	cis-acting element involved in heat stress responsiveness
	I-box	Solanum tuberosum	TATTATCTAGA	10	part of a light responsive element
	MBS	Arabidopsis thaliana	TAACTG	6	MYB binding site involved in drought-inducibility
	O2-site	Zea mays	GATGA(C/T)(A/G)TG(A/G)	8	cis-acting regulatory element involved in zein metabolism regulation
	Skn-1_motif	Oryza sativa	GTCAT	5	cis-acting regulatory element required for endosperm expression
	TATA-box	Arabidopsis thaliana	taTATAAAgg	9	core promoter element around -30 of transcription start
	TC-rich repeats	Nicotiana tabacum	ATTTTCTTCA	9	cis-acting element involved in defense and stress responsiveness
	TCA-element	Nicotiana tabacum	CCATCTTTTT	9	cis-acting element involved in salicylic acid responsiveness
	as-2-box	Nicotiana tabacum	GATAatGATG	9	involved in shoot-specific expression and light responsiveness
	circadian	Lycopersicon esculentum	CAANNNNATC	6	cis-acting regulatory element involved in circadian control
CaDCL2	5UTR Py-rich stretch	Lycopersicon esculentum	TTTCTTCTCT	9	cis-acting element conferring high transcription levels
	ABRE	Oryza sativa	AGTACGTGGC	9	cis-acting element involved in the abscisic acid responsiveness
	AT-rich element	Glycine max	ATAGAAATCAA	10	binding site of AT-rich DNA binding protein (ATBP-1)
	Box 4	Petroselinum crispum	ATTAAT	6	part of a conserved DNA module involved in light responsiveness
	Box I	Pisum sativum	TTTCAAA	7	light responsive element
	CAAT-box	Arabidopsis thaliana	gGCAAT	6	common cis-acting element in promoter and enhancer regions
	CAT-box	Arabidopsis thaliana	GCCACT	6	cis-acting regulatory element related to meristem expression
	CATT-motif	Zea mays	GCATTC	6	part of a light responsive element
	ERE	Dianthus caryophyllus	ATTTCAAA	8	ethylene-responsive element
	GARE-motif	Brassica oleracea	AAACAGA	7	gibberellin-responsive element
	GCN4_motif	Oryza sativa	TGAGTCA	7	cis-regulatory element involved in endosperm expression
	GT1-motif	Arabidopsis thaliana	GGTTAA	6	light responsive element
	MBS	Arabidopsis thaliana	TAACTG	6	MYB binding site involved in drought-inducibility
	O2-site	Zea mays	GATGACATGA	9	cis-acting regulatory element involved in zein metabolism regulation
	P-box	Oryza sativa	GCCTTTTGAGT	10	gibberellin-responsive element
	Skn-1_motif	Oryza sativa	GTCAT	5	cis-acting regulatory element required for endosperm expression
	TATA-box	Arabidopsis thaliana	TATAAAA	7	core promoter element around -30 of transcription start
	TC-rich repeats	Nicotiana tabacum	ATTCTCTAAC	7	cis-acting element involved in defense and stress responsiveness
	TCA-element	Nicotiana tabacum	CCATCTTTTT	9	cis-acting element involved in salicylic acid responsiveness
	TCCC-motif	Spinacia oleracea	TCTCCCT	7	part of a light responsive element
	TCT-motif	Arabidopsis thaliana	TCTTAC	6	part of a light responsive element
	circadian	Lycopersicon esculentum	CAANNNNATC	6	cis-acting regulatory element involved in circadian control
CaDCL3	3-AF1 binding site	Solanum tuberosum	AAGAGATATTT	10	light responsive element
	AC-II	Phaseolus vulgaris	(C/T)T(T/C)(C/T)(A/C)(A/C)C(A/C)A(A/C)C(C/A)(C/A)C	9.5
	ACE	Petroselinum crispum	AAAACGTTTA	9	cis-acting element involved in light responsiveness
	AE-box	Arabidopsis thaliana	AGAAACAA	8	part of a module for light response
	ARE	Zea mays	TGGTTT	6	cis-acting regulatory element essential for the anaerobic induction
	Box 4	Petroselinum crispum	ATTAAT	6	part of a conserved DNA module involved in light responsiveness
	Box-W1	Petroselinum crispum	TTGACC	6	fungal elicitor responsive element
	CAAT-box	Glycine max	CAATT	5	common cis-acting element in promoter and enhancer regions
	CATT-motif	Zea mays	GCATTC	6	part of a light responsive element
	CGTCA-motif	Hordeum vulgare	CGTCA	5	cis-acting regulatory element involved in the MeJA-responsiveness
	G-box	Zea mays	CACGTC	6	cis-acting regulatory element involved in light responsiveness
	GA-motif	Arabidopsis thaliana	ATAGATAA	8	part of a light responsive element
	GAG-motif	Arabidopsis thaliana	AGAGAGT	7	part of a light responsive element
	GT1-motif	Avena sativa	GGTTAAT	7	light responsive element
	HSE	Brassica oleracea	AAAAAATTTC	10	cis-acting element involved in heat stress responsiveness
	MBS	Arabidopsis thaliana	TAACTG	6	MYB binding site involved in drought-inducibility
	MBSII	Petunia hybrida	AAAAGTTAGTTA	11	MYB binding site involved in flavonoid biosynthetic genes regulation
	Skn-1_motif	Oryza sativa	GTCAT	5	cis-acting regulatory element required for endosperm expression
	TATA-box	Arabidopsis thaliana	TATTTAAA	8	core promoter element around -30 of transcription start
	TC-rich repeats	Nicotiana tabacum	ATTTTCTTCA	9	cis-acting element involved in defense and stress responsiveness
	TCA-element	Brassica oleracea	GAGAAGAATA	9	cis-acting element involved in salicylic acid responsiveness
	TCT-motif	Arabidopsis thaliana	TCTTAC	6	part of a light responsive element
	TGACG-motif	Hordeum vulgare	TGACG	5	cis-acting regulatory element involved in the MeJA-responsiveness
	WUN-motif	Brassica oleracea	TCATTACGAA	9	wound-responsive element
	circadian	Lycopersicon esculentum	CAANNNNATC	6	cis-acting regulatory element involved in circadian control
CaDCL4	5UTR Py-rich stretch	Lycopersicon esculentum	TTTCTCTCTCTCTC	13	cis-acting element conferring high transcription levels
	ARE	Zea mays	TGGTTT	6	cis-acting regulatory element essential for the anaerobic induction
	AT-rich element	Glycine max	ATAGAAATCAA	10	binding site of AT-rich DNA binding protein (ATBP-1)
	Box 4	Petroselinum crispum	ATTAAT	6	part of a conserved DNA module involved in light responsiveness
	Box I	Pisum sativum	TTTCAAA	7	light responsive element
	Box-W1	Petroselinum crispum	TTGACC	6	fungal elicitor responsive element
	CAAT-box	Glycine max	CAATT	5	common cis-acting element in promoter and enhancer regions
	CAT-box	Arabidopsis thaliana	GCCACT	6	cis-acting regulatory element related to meristem expression
	CATT-motif	Zea mays	GCATTC	6	part of a light responsive element
	CCAAT-box	Hordeum vulgare	CAACGG	6	MYBHv1 binding site
	F-box	Lycopersicon esculentum	CTATTCTCATT	10
	G-Box	Pisum sativum	CACGTT	6	cis-acting regulatory element involved in light responsiveness
	GARE-motif	Brassica oleracea	TCTGTTG	7	gibberellin-responsive element
	GT1-motif	Solanum tuberosum	GTGTGTGAA	9	light responsive element
	HSE	Brassica oleracea	AAAAAATTTC	9	cis-acting element involved in heat stress responsiveness
	I-box	Solanum tuberosum	TATTATCTAGA	10	part of a light responsive element
	MBS	Arabidopsis thaliana	TAACTG	6	MYB binding site involved in drought-inducibility
	O2-site	Zea mays	GATGA(C/T)(A/G)TG(A/G)	8	cis-acting regulatory element involved in zein metabolism regulation
	Skn-1_motif	Oryza sativa	GTCAT	5	cis-acting regulatory element required for endosperm expression
	TATA-box	Arabidopsis thaliana	ccTATAAAaa	9	core promoter element around -30 of transcription start
	TC-rich repeats	Nicotiana tabacum	ATTTTCTTCA	9	cis-acting element involved in defense and stress responsiveness
	TCA-element	Nicotiana tabacum	CCATCTTTTT	9	cis-acting element involved in salicylic acid responsiveness
	as-2-box	Nicotiana tabacum	GATAatGATG	9	involved in shoot-specific expression and light responsiveness
	circadian	Lycopersicon esculentum	CAANNNNATC	6	cis-acting regulatory element involved in circadian control
Pigeonpea
CcDCL1	3-AF1 binding site	Solanum tuberosum	AAGAGATATTT	10	light responsive element
	5UTR Py-rich stretch	Lycopersicon esculentum	TTTCTTCTCT	9	cis-acting element conferring high transcription levels
	A-box	Petroselinum crispum	CCGTCC	6	cis-acting regulatory element
	AAGAA-motif	Avena sativa	gGTAAAGAAA	9
	AE-box	Arabidopsis thaliana	AGAAACAA	8	part of a module for light response
	ARE	Zea mays	TGGTTT	6	cis-acting regulatory element essential for the anaerobic induction
	AT-rich element	Glycine max	ATAGAAATCAA	10	binding site of AT-rich DNA binding protein (ATBP-1)
	ATCT-motif	Arabidopsis thaliana	AATCTAATCT	10	part of a conserved DNA module involved in light responsiveness
	Box 4	Petroselinum crispum	ATTAAT	6	part of a conserved DNA module involved in light responsiveness
	Box-W1	Petroselinum crispum	TTGACC	6	fungal elicitor responsive element
	CAAT-box	Glycine max	CAATT	5	common cis-acting element in promoter and enhancer regions
	CCGTCC-box	Arabidopsis thaliana	CCGTCC	6	cis-acting regulatory element related to meristem specific activation
	CGTCA-motif	Hordeum vulgare	CGTCA	5	cis-acting regulatory element involved in the MeJA-responsiveness
	G-Box	Triticum aestivum	TCCACATGGCA	10	cis-acting regulatory element involved in light responsiveness
	GARE-motif	Brassica oleracea	AAACAGA	7	gibberellin-responsive element
	GATA-motif	Arabidopsis thaliana	AAGATAAGATT	10	part of a light responsive element
	I-box	Flaveria trinervia	GATATGG	7	part of a light responsive element
	Skn-1_motif	Oryza sativa	GTCAT	5	cis-acting regulatory element required for endosperm expression
	Sp1	Zea mays	CC(G/A)CCC	5.5	light responsive element
	TA-rich region	Nicotiana tabacum	TATATATATATATATATATATA	21	enhancer
	TATA-box	Glycine max	TAATA	5	core promoter element around -30 of transcription start
	TCA-element	Brassica oleracea	CAGAAAAGGA	9	cis-acting element involved in salicylic acid responsiveness
	TCT-motif	Arabidopsis thaliana	TCTTAC	6	part of a light responsive element
	TGACG-motif	Hordeum vulgare	TGACG	5	cis-acting regulatory element involved in the MeJA-responsiveness
	as-2-box	Nicotiana tabacum	GATAatGATG	9	involved in shoot-specific expression and light responsiveness
	box II	Petroselinum hortense	TCCACGTGGC	9	part of a light responsive element
	chs-CMA1a	Daucus carota	TTACTTAA	8	part of a light responsive element
	circadian	Lycopersicon esculentum	CAANNNNATC	6	cis-acting regulatory element involved in circadian control
CcDCL2	3-AF1 binding site	Solanum tuberosum	AAGAGATATTT	10	light responsive element
	AC-II	Phaseolus vulgaris	(C/T)T(T/C)(C/T)(A/C)(A/C)C(A/C)A(A/C)C(C/A)(C/A)C	9
	ARE	Zea mays	TGGTTT	6	cis-acting regulatory element essential for the anaerobic induction
	ATCT-motif	Arabidopsis thaliana	AATCTAATCT	9	part of a conserved DNA module involved in light responsiveness
	ATGCAAAT motif	Oryza sativa	ATACAAAT	8	cis-acting regulatory element associated to the TGAGTCA motif
	Box 4	Petroselinum crispum	ATTAAT	6	part of a conserved DNA module involved in light responsiveness
	Box I	Pisum sativum	TTTCAAA	7	light responsive element
	Box II	Solanum tuberosum	TGGTAATAA	9	part of a light responsive element
	Box-W1	Petroselinum crispum	TTGACC	6	fungal elicitor responsive element
	CAAT-box	Glycine max	CAATT	5	common cis-acting element in promoter and enhancer regions
	CAT-box	Arabidopsis thaliana	GCCACT	6	cis-acting regulatory element related to meristem expression
	CATT-motif	Zea mays	GCATTC	6	part of a light responsive element
	GCN4_motif	Oryza sativa	CAAGCCA	7	cis-regulatory element involved in endosperm expression
	GT1-motif	Arabidopsis thaliana	GGTTAA	6	light responsive element
	HSE	Brassica oleracea	AGAAAATTCG	9	cis-acting element involved in heat stress responsiveness
	MBS	Arabidopsis thaliana	TAACTG	6	MYB binding site involved in drought-inducibility
	Skn-1_motif	Oryza sativa	GTCAT	5	cis-acting regulatory element required for endosperm expression
	Sp1	Zea mays	CC(G/A)CCC	5	light responsive element
	TATA-box	Glycine max	TAATA	5	core promoter element around -30 of transcription start
	TC-rich repeats	Nicotiana tabacum	ATTTTCTCCA	9	cis-acting element involved in defense and stress responsiveness
	TCT-motif	Arabidopsis thaliana	TCTTAC	6	part of a light responsive element
	circadian	Lycopersicon esculentum	CAANNNNATC	6	cis-acting regulatory element involved in circadian control
CcDCL3	5UTR Py-rich stretch	Lycopersicon esculentum	TTTCTTCTCT	9	cis-acting element conferring high transcription levels
	AE-box	Arabidopsis thaliana	AGAAACAT	8	part of a module for light response
	AT1-motif	Solanum tuberosum	AATTATTTTTTATT	13	part of a light responsive module
	Box 4	Petroselinum crispum	ATTAAT	6	part of a conserved DNA module involved in light responsiveness
	Box I	Pisum sativum	TTTCAAA	7	light responsive element
	Box-W1	Petroselinum crispum	TTGACC	6	fungal elicitor responsive element
	CAAT-box	Brassica rapa	CAAAT	5	common cis-acting element in promoter and enhancer regions
	GT1-motif	Arabidopsis thaliana	GGTTAA	6	light responsive element
	HSE	Brassica oleracea	AAAAAATTTC	9	cis-acting element involved in heat stress responsiveness
	I-box	Gossypium hirsutum	AAGATAAGGCT	10	part of a light responsive element
	P-box	Oryza sativa	CCTTTTG	7	gibberellin-responsive element
	Skn-1_motif	Oryza sativa	GTCAT	5	cis-acting regulatory element required for endosperm expression
	TATA-box	Arabidopsis thaliana	TATAAA	6	core promoter element around -30 of transcription start
	TC-rich repeats	Nicotiana tabacum	ATTTTCTTCA	9	cis-acting element involved in defense and stress responsiveness
	TCA-element	Nicotiana tabacum	CCATCTTTTT	9	cis-acting element involved in salicylic acid responsiveness
	TCT-motif	Arabidopsis thaliana	TCTTAC	6	part of a light responsive element
CcDCL4	3-AF1 binding site	Solanum tuberosum	AAGAGATATTT	10	light responsive element
	5UTR Py-rich stretch	Lycopersicon esculentum	TTTCTTCTCT	9	cis-acting element conferring high transcription levels
	AAGAA-motif	Avena sativa	GAAAGAA	7
	ABRE	Oryza sativa	GCCGCGTGGC	9	cis-acting element involved in the abscisic acid responsiveness
	ACE	Petroselinum crispum	ACTACGTTGG	9	cis-acting element involved in light responsiveness
	ARE	Zea mays	TGGTTT	6	cis-acting regulatory element essential for the anaerobic induction
	Box 4	Petroselinum crispum	ATTAAT	6	part of a conserved DNA module involved in light responsiveness
	CAAT-box	Glycine max	CAATT	5	common cis-acting element in promoter and enhancer regions
	CGTCA-motif	Hordeum vulgare	CGTCA	5	cis-acting regulatory element involved in the MeJA-responsiveness
	G-Box	Pisum sativum	CACGTT	6	cis-acting regulatory element involved in light responsiveness
	GA-motif	Glycine max	AAGGAAGA	8	part of a light responsive element
	GARE-motif	Brassica oleracea	TCTGTTG	7	gibberellin-responsive element
	GATA-motif	Solanum tuberosum	AAGGATAAGG	9	part of a light responsive element
	GCN4_motif	Oryza sativa	CAAGCCA	7	cis-regulatory element involved in endosperm expression
	HSE	Brassica oleracea	AAAAAATTTC	9	cis-acting element involved in heat stress responsiveness
	LTR	Hordeum vulgare	CCGAAA	6	cis-acting element involved in low-temperature responsiveness
	MNF1	Zea mays	GTGCCC(A/T)(A/T)	7	light responsive element
	Skn-1_motif	Oryza sativa	GTCAT	5	cis-acting regulatory element required for endosperm expression
	Sp1	Zea mays	CC(G/A)CCC	5	light responsive element
	TATA-box	Glycine max	TAATA	5	core promoter element around -30 of transcription start
	TCA-element	Nicotiana tabacum	CCATCTTTTT	9	cis-acting element involved in salicylic acid responsiveness
	TGA-element	Brassica oleracea	AACGAC	6	auxin-responsive element
	TGACG-motif	Hordeum vulgare	TGACG	5	cis-acting regulatory element involved in the MeJA-responsiveness
	plant_AP-2-like	Oryza sativa	CGCGCCGG	8
Groundnut
AdDCL1	5UTR Py-rich stretch	Lycopersicon esculentum	TTTCTTCTCT	9	cis-acting element conferring high transcription levels
	AE-box	Arabidopsis thaliana	AGAAACAA	8	part of a module for light response
	ARE	Zea mays	TGGTTT	6	cis-acting regulatory element essential for the anaerobic induction
	ATGCAAAT motif	Oryza sativa	ATACAAAT	8	cis-acting regulatory element associated to the TGAGTCA motif
	Box 4	Petroselinum crispum	ATTAAT	6	part of a conserved DNA module involved in light responsiveness
	Box I	Pisum sativum	TTTCAAA	7	light responsive element
	Box III	Pisum sativum	CATTTACACT	9	protein binding site
	Box-W1	Petroselinum crispum	TTGACC	6	fungal elicitor responsive element
	CAAT-box	Brassica rapa	CAAAT	5	common cis-acting element in promoter and enhancer regions
	EIRE	Nicotiana tabacum	TTCGACC	7	elicitor-responsive element
	G-box	Zea mays	CACGAC	6	cis-acting regulatory element involved in light responsiveness
	GARE-motif	Brassica oleracea	TCTGTTG	7	gibberellin-responsive element
	GT1-motif	Avena sativa	GGTTAAT	7	light responsive element
	HSE	Brassica oleracea	AAAAAATTTC	9	cis-acting element involved in heat stress responsiveness
	I-box	Nicotiana plumbaginifolia	CTCTTATGCT	9	part of a light responsive element
	MBS	Arabidopsis thaliana	TAACTG	6	MYB binding site involved in drought-inducibility
	MBSII	Petunia hybrida	AAAAGTTAGTTA	11	MYB binding site involved in flavonoid biosynthetic genes regulation
	MRE	Petroselinum crispum	AACCTAA	7	MYB binding site involved in light responsiveness
	O2-site	Zea mays	GATGATATGG	9	cis-acting regulatory element involved in zein metabolism regulation
	Skn-1_motif	Oryza sativa	GTCAT	5	cis-acting regulatory element required for endosperm expression
	Sp1	Zea mays	CC(G/A)CCC	5.5	light responsive element
	TATA-box	Lycopersicon esculentum	TTTTA	5	core promoter element around -30 of transcription start
	TATCCAT/C-motif	Oryza sativa	TATCCAT	7
	TC-rich repeats	Nicotiana tabacum	ATTCTCTAAC	9	cis-acting element involved in defense and stress responsiveness
	TCCC-motif	Spinacia oleracea	TCTCCCT	7	part of a light responsive element
	TCT-motif	Arabidopsis thaliana	TCTTAC	6	part of a light responsive element
	Unnamed__3	Zea mays	CGTGG	5
	Unnamed__6	Zea mays	taTAAATATct	10
	W box	Arabidopsis thaliana	TTGACC	6
	circadian	Lycopersicon esculentum	CAANNNNATC	6	cis-acting regulatory element involved in circadian control
AdDCL2	AAGAA-motif	Avena sativa	GAAAGAA	7
	ARE	Zea mays	TGGTTT	6	cis-acting regulatory element essential for the anaerobic induction
	Box 4	Petroselinum crispum	ATTAAT	6	part of a conserved DNA module involved in light responsiveness
	Box I	Pisum sativum	TTTCAAA	7	light responsive element
	Box II -like sequence	Oryza sativa	TCCGTGTACCA	10	cis-acting regulatory element
	Box-W1	Petroselinum crispum	TTGACC	6	fungal elicitor responsive element
	CAAT-box	Brassica rapa	CAAAT	5	common cis-acting element in promoter and enhancer regions
	CATT-motif	Zea mays	GCATTC	6	part of a light responsive element
	CCAAT-box	Hordeum vulgare	CAACGG	6	MYBHv1 binding site
	CGTCA-motif	Hordeum vulgare	CGTCA	5	cis-acting regulatory element involved in the MeJA-responsiveness
	G-Box	Pisum sativum	CACGTT	6	cis-acting regulatory element involved in light responsiveness
	G-box	Zea mays	CACGTT	6	cis-acting regulatory element involved in light responsiveness
	GARE-motif	Brassica oleracea	AAACAGA	7	gibberellin-responsive element
	GCN4_motif	Oryza sativa	TGTGTCA	7	cis-regulatory element involved in endosperm expression
	GTGGC-motif	Arabidopsis thaliana	CATCGTGTGGC	10	part of a light responsive element
	Gap-box	Arabidopsis thaliana	CAAATGAA(A/G)A	9.5	part of a light responsive element
	MBSI	Petunia hybrida	TTTTTACGGTTA	11	MYB binding site involved in flavonoid biosynthetic genes regulation
	O2-site	Zea mays	GATGATGTGG	9	cis-acting regulatory element involved in zein metabolism regulation
	Skn-1_motif	Oryza sativa	GTCAT	5	cis-acting regulatory element required for endosperm expression
	Sp1	Zea mays	CC(G/A)CCC	5	light responsive element
	TATA-box	Lycopersicon esculentum	TTTTA	5	core promoter element around -30 of transcription start
	TATCCAT/C-motif	Oryza sativa	TATCCAT	7
	TC-rich repeats	Nicotiana tabacum	ATTCTCTAAC	9	cis-acting element involved in defense and stress responsiveness
	TCA-element	Brassica oleracea	GAGAAGAATA	9	cis-acting element involved in salicylic acid responsiveness
	TGA-element	Brassica oleracea	AACGAC	6	auxin-responsive element
	TGACG-motif	Hordeum vulgare	TGACG	5	cis-acting regulatory element involved in the MeJA-responsiveness
	W box	Arabidopsis thaliana	TTGACC	6
	WUN-motif	Brassica oleracea	TCATTACGAA	9	wound-responsive element
	as-2-box	Nicotiana tabacum	GATAatGATG	9	involved in shoot-specific expression and light responsiveness
	circadian	Lycopersicon esculentum	CAANNNNATC	6	cis-acting regulatory element involved in circadian control
AdDCL3	3-AF1 binding site	Solanum tuberosum	AAGAGATATTT	10	light responsive element
	5UTR Py-rich stretch	Lycopersicon esculentum	TTTCTTCTCT	9	cis-acting element conferring high transcription levels
	AAGAA-motif	Avena sativa	GAAAGAA	7
	AE-box	Arabidopsis thaliana	AGAAACAA	8	part of a module for light response
	ARE	Zea mays	TGGTTT	6	cis-acting regulatory element essential for the anaerobic induction
	AT-rich element	Glycine max	ATAGAAATCAA	10	binding site of AT-rich DNA binding protein (ATBP-1)
	Box 4	Petroselinum crispum	ATTAAT	6	part of a conserved DNA module involved in light responsiveness
	Box I	Pisum sativum	TTTCAAA	7	light responsive element
	CAAT-box	Brassica rapa	CAAAT	5	common cis-acting element in promoter and enhancer regions
	CGTCA-motif	Hordeum vulgare	CGTCA	5	cis-acting regulatory element involved in the MeJA-responsiveness
	ERE	Dianthus caryophyllus	ATTTCAAA	8	ethylene-responsive element
	G-box	Zea mays	CACGAC	6	cis-acting regulatory element involved in light responsiveness
	GAG-motif	Arabidopsis thaliana	AGAGAGT	7	part of a light responsive element
	GCN4_motif	Oryza sativa	TGTGTCA	7	cis-regulatory element involved in endosperm expression
	HD-Zip 1	Arabidopsis thaliana	CAAT(A/T)ATTG	8	element involved in differentiation of the palisade mesophyll cells
	HD-Zip 2	Arabidopsis thaliana	CAAT(G/C)ATTG	8.5	element involved in the control of leaf morphology development
	HSE	Brassica oleracea	AAAAAATTTC	9	cis-acting element involved in heat stress responsiveness
	LTR	Hordeum vulgare	CCGAAA	6	cis-acting element involved in low-temperature responsiveness
	MBS	Arabidopsis thaliana	CAACTG	6	MYB binding site involved in drought-inducibility
	P-box	Oryza sativa	CCTTTTG	7	gibberellin-responsive element
	RY-element	Helianthus annuus	CATGCATG	8	cis-acting regulatory element involved in seed-specific regulation
	Skn-1_motif	Oryza sativa	GTCAT	5	cis-acting regulatory element required for endosperm expression
	Sp1	Zea mays	CC(G/A)CCC	5	light responsive element
	TATA-box	Arabidopsis thaliana	TATAAAA	7	core promoter element around -30 of transcription start
	TATCCAT/C-motif	Oryza sativa	TATCCAT	7
	TC-rich repeats	Nicotiana tabacum	GTTTTCTTAC	9	cis-acting element involved in defense and stress responsiveness
	TGACG-motif	Hordeum vulgare	TGACG	5	cis-acting regulatory element involved in the MeJA-responsiveness
	Unnamed__3	Zea mays	CGTGG	5
	chs-CMA2a	Petroselinum crispum	TCACTTGA	8	part of a light responsive element
AiDCL3	5UTR Py-rich stretch	Lycopersicon esculentum	TTTCTTCTCT	9	cis-acting element conferring high transcription levels
	AAGAA-motif	Avena sativa	GAAAGAA	7
	ABRE	Arabidopsis thaliana	TACGTG	6	cis-acting element involved in the abscisic acid responsiveness
	ACE	Petroselinum crispum	GCGACGTACC	9	cis-acting element involved in light responsiveness
	Box 4	Petroselinum crispum	ATTAAT	6	part of a conserved DNA module involved in light responsiveness
	Box-W1	Petroselinum crispum	TTGACC	6	fungal elicitor responsive element
	CAAT-box	Arabidopsis thaliana	CCAAT	5	common cis-acting element in promoter and enhancer regions
	CGTCA-motif	Hordeum vulgare	CGTCA	5	cis-acting regulatory element involved in the MeJA-responsiveness
	F-box	Lycopersicon esculentum	CTATTCTCATT	10
	G-Box	Antirrhinum majus	CACGTA	6	cis-acting regulatory element involved in light responsiveness
	G-box	Daucus carota	TACGTG	6	cis-acting regulatory element involved in light responsiveness
	GA-motif	Glycine max	AAGGAAGA	8	part of a light responsive element
	GAG-motif	Arabidopsis thaliana	AGAGAGT	7	part of a light responsive element
	GATA-motif	Arabidopsis thaliana	AAGATAAGATT	10	part of a light responsive element
	GCN4_motif	Oryza sativa	TGTGTCA	7	cis-regulatory element involved in endosperm expression
	GT1-motif	Avena sativa	GGTTAAT	7	light responsive element
	HSE	Brassica oleracea	AAAAAATTTC	9	cis-acting element involved in heat stress responsiveness
	MBS	Arabidopsis thaliana	CAACTG	6	MYB binding site involved in drought-inducibility
	Skn-1_motif	Oryza sativa	GTCAT	5	cis-acting regulatory element required for endosperm expression
	TATA-box	Glycine max	TAATA	5	core promoter element around -30 of transcription start
	TC-rich repeats	Nicotiana tabacum	GTTTTCTTAC	9	cis-acting element involved in defense and stress responsiveness
	TCA-element	Nicotiana tabacum	CCATCTTTTT	9	cis-acting element involved in salicylic acid responsiveness
	TCT-motif	Arabidopsis thaliana	TCTTAC	6	part of a light responsive element
	TGACG-motif	Hordeum vulgare	TGACG	5	cis-acting regulatory element involved in the MeJA-responsiveness
	W box	Arabidopsis thaliana	TTGACC	6
	box S	Arabidopsis thaliana	AGCCACC	7
	circadian	Lycopersicon esculentum	CAANNNNATC	6	cis-acting regulatory element involved in circadian control
AiDCL4	ACE	Petroselinum crispum	AAAACGTTTA	9	cis-acting element involved in light responsiveness
	AE-box	Arabidopsis thaliana	AGAAACTT	8	part of a module for light response
	ARE	Zea mays	TGGTTT	6	cis-acting regulatory element essential for the anaerobic induction
	AT1-motif	Solanum tuberosum	AATTATTTTTTATT	13	part of a light responsive module
	ATCT-motif	Arabidopsis thaliana	AATCTAATCT	9	part of a conserved DNA module involved in light responsiveness
	ATGCAAAT motif	Oryza sativa	ATACAAAT	8	cis-acting regulatory element associated to the TGAGTCA motif
	Box 4	Petroselinum crispum	ATTAAT	6	part of a conserved DNA module involved in light responsiveness
	CAAT-box	Brassica rapa	CAAAT	5	common cis-acting element in promoter and enhancer regions
	CGTCA-motif	Hordeum vulgare	CGTCA	5	cis-acting regulatory element involved in the MeJA-responsiveness
	G-box	Solanum tuberosum	CACATGG	7	cis-acting regulatory element involved in light responsiveness
	GA-motif	Glycine max	AAGGAAGA	8	part of a light responsive element
	GARE-motif	Brassica oleracea	AAACAGA	7	gibberellin-responsive element
	GATA-motif	Solanum tuberosum	AAGGATAAGG	9	part of a light responsive element
	HSE	Brassica oleracea	AAAAAATTTC	9	cis-acting element involved in heat stress responsiveness
	I-box	Zea mays	gGATAAGGTG	9	part of a light responsive element
	LTR	Hordeum vulgare	CCGAAA	6	cis-acting element involved in low-temperature responsiveness
	MBSII	Petunia hybrida	AAAAGTTAGTTA	11	MYB binding site involved in flavonoid biosynthetic genes regulation
	Pc-CMA2a	Spinacia oleracea	CAACCAATGAAAA	12	part of a light responsive element
	RY-element	Helianthus annuus	CATGCATG	8	cis-acting regulatory element involved in seed-specific regulation
	Skn-1_motif	Oryza sativa	GTCAT	5	cis-acting regulatory element required for endosperm expression
	TATA-box	Lycopersicon esculentum	TTTTA	5	core promoter element around -30 of transcription start
	TC-rich repeats	Nicotiana tabacum	ATTTTCTTCA	10	cis-acting element involved in defense and stress responsiveness
	TCA-element	Brassica oleracea	GAGAAGAATA	9	cis-acting element involved in salicylic acid responsiveness
	TGACG-motif	Hordeum vulgare	TGACG	5	cis-acting regulatory element involved in the MeJA-responsiveness
	as-2-box	Nicotiana tabacum	GATAatGATG	9	involved in shoot-specific expression and light responsiveness
	circadian	Lycopersicon esculentum	CAANNNNATC	6	cis-acting regulatory element involved in circadian control
AiDCL2	ABRE	Arabidopsis thaliana	TACGTG	6	cis-acting element involved in the abscisic acid responsiveness
	AT-rich element	Glycine max	ATAGAAATCAA	10	binding site of AT-rich DNA binding protein (ATBP-1)
	AT-rich sequence	Pisum sativum	TAAAATACT	9	element for maximal elicitor-mediated activation (2copies)
	ATGCAAAT motif	Oryza sativa	ATACAAAT	8	cis-acting regulatory element associated to the TGAGTCA motif
	AuxRE	Glycine max	TGTCTCAATAAG	11	part of an auxin-responsive element
	Box 4	Petroselinum crispum	ATTAAT	6	part of a conserved DNA module involved in light responsiveness
	Box I	Pisum sativum	TTTCAAA	7	light responsive element
	CAAT-box	Arabidopsis thaliana	CCAAT	5	common cis-acting element in promoter and enhancer regions
	CGTCA-motif	Hordeum vulgare	CGTCA	5	cis-acting regulatory element involved in the MeJA-responsiveness
	G-Box	Antirrhinum majus	CACGTA	6	cis-acting regulatory element involved in light responsiveness
	G-box	Daucus carota	TACGTG	6	cis-acting regulatory element involved in light responsiveness
	GARE-motif	Brassica oleracea	AAACAGA	7	gibberellin-responsive element
	GATA-motif	Arabidopsis thaliana	GATAGGA	7	part of a light responsive element
	GCN4_motif	Oryza sativa	TGAGTCA	7	cis-regulatory element involved in endosperm expression
	HSE	Brassica oleracea	AAAAAATTTC	9	cis-acting element involved in heat stress responsiveness
	MBS	Arabidopsis thaliana	TAACTG	6	MYB binding site involved in drought-inducibility
	P-box	Oryza sativa	CCTTTTG	7	gibberellin-responsive element
	Skn-1_motif	Oryza sativa	GTCAT	5	cis-acting regulatory element required for endosperm expression
	TATA-box	Glycine max	TAATA	5	core promoter element around -30 of transcription start
	TATCCAT/C-motif	Oryza sativa	TATCCAT	7
	TC-rich repeats	Nicotiana tabacum	ATTCTCTAAC	9	cis-acting element involved in defense and stress responsiveness
	TCT-motif	Arabidopsis thaliana	TCTTAC	6	part of a light responsive element
	TGACG-motif	Hordeum vulgare	TGACG	5	cis-acting regulatory element involved in the MeJA-responsiveness
	box E	Petroselinum crispum	ACCCATCAAG	9
AiDCL1	5UTR Py-rich stretch	Lycopersicon esculentum	TTTCTTCTCT	9	cis-acting element conferring high transcription levels
	A-box	Petroselinum crispum	CCGTCC	6	cis-acting regulatory element
	AC-I	Phaseolus vulgaris	(T/C)C(T/C)(C/T)ACC(T/C)ACC	8.5
	ARE	Zea mays	TGGTTT	6	cis-acting regulatory element essential for the anaerobic induction
	AT-rich sequence	Pisum sativum	TAAAATACT	9	element for maximal elicitor-mediated activation (2copies)
	Box 4	Petroselinum crispum	ATTAAT	6	part of a conserved DNA module involved in light responsiveness
	Box III	Pisum sativum	CATTTACACT	9	protein binding site
	Box-W1	Petroselinum crispum	TTGACC	6	fungal elicitor responsive element
	CAAT-box	Arabidopsis thaliana	CCAAT	5	common cis-acting element in promoter and enhancer regions
	CAT-box	Arabidopsis thaliana	GCCACT	6	cis-acting regulatory element related to meristem expression
	CATT-motif	Zea mays	GCATTC	6	part of a light responsive element
	CCGTCC-box	Arabidopsis thaliana	CCGTCC	6	cis-acting regulatory element related to meristem specific activation
	GT1-motif	Avena sativa	GGTTAAT	7	light responsive element
	Gap-box	Arabidopsis thaliana	CAAATGAA(A/G)A	9	part of a light responsive element
	H-box	Phaseolus vulgaris	CCTACCNNNNNNNCTNNNNA	9
	I-box	Zea mays	cGATAAGGCG	9	part of a light responsive element
	L-box	Lycopersicon esculentum	AAATTAACCAAC	11	part of a light responsive element
	LTR	Hordeum vulgare	CCGAAA	6	cis-acting element involved in low-temperature responsiveness
	O2-site	Zea mays	GATGACATGA	9	cis-acting regulatory element involved in zein metabolism regulation
	P-box	Oryza sativa	CCTTTTG	7	gibberellin-responsive element
	Skn-1_motif	Oryza sativa	GTCAT	5	cis-acting regulatory element required for endosperm expression
	TATA-box	Oryza sativa	TACAAAA	7	core promoter element around -30 of transcription start
	TC-rich repeats	Nicotiana tabacum	ATTTTCTTCA	9	cis-acting element involved in defense and stress responsiveness
	TCCACCT-motif	Petroselinum hortense	TCCACCT	7
	TCCC-motif	Spinacia oleracea	TCTCCCT	7	part of a light responsive element
	W box	Arabidopsis thaliana	TTGACC	6
	chs-CMA2a	Hordeum vulgare	GCAATTCC	8	part of a light responsive element
	circadian	Lycopersicon esculentum	CAANNNNATC	6	cis-acting regulatory element involved in circadian control
	plant_AP-2-like	Oryza sativa	CGACCAGG	8

## Sheet: Supplementary Table 5
Supplementary Table 5. List of the cis-regulatory elements identified upstream of the AGO genes in chickpea, pigeonpea and groundnut (A. duranensis and A. ipaensis)
Gene id	Motifs	Organism	Sequence	Matrix score	Function
Chickpea
CaAGO3a	5UTR Py-rich stretch	Lycopersicon esculentum	TTTCTTCTCT	9	cis-acting element conferring high transcription levels
	AACA_motif	Oryza sativa	TAACAAACTCCA	11	involved in endosperm-specific negative expression
	ABRE	Arabidopsis thaliana	TACGTG	6	cis-acting element involved in the abscisic acid responsiveness
	ACE	Petroselinum crispum	AAAACGTTTA	9	cis-acting element involved in light responsiveness
	AT-rich element	Glycine max	ATAGAAATCAA	10	binding site of AT-rich DNA binding protein (ATBP-1)
	AT1-motif	Solanum tuberosum	ATTAATTTTACA	11	part of a light responsive module
	ATCT-motif	Arabidopsis thaliana	AATCTAATCT	9	part of a conserved DNA module involved in light responsiveness
	Box 4	Petroselinum crispum	ATTAAT	6	part of a conserved DNA module involved in light responsiveness
	Box I	Pisum sativum	TTTCAAA	7	light responsive element
	Box-W1	Petroselinum crispum	TTGACC	6	fungal elicitor responsive element
	CAAT-box	Glycine max	CAATT	5	common cis-acting element in promoter and enhancer regions
	CATT-motif	Zea mays	GCATTC	6	part of a light responsive element
	ERE	Dianthus caryophyllus	ATTTCAAA	8	ethylene-responsive element
	G-Box	Antirrhinum majus	CACGTA	6	cis-acting regulatory element involved in light responsiveness
	GA-motif	Arabidopsis thaliana	ATAGATAA	8	part of a light responsive element
	GAG-motif	Arabidopsis thaliana	AGAGAGT	7	part of a light responsive element
	GATA-motif	Arabidopsis thaliana	GATAGGA	7	part of a light responsive element
	GT1-motif	Arabidopsis thaliana	GGTTAA	6	light responsive element
	MBS	Arabidopsis thaliana	TAACTG	6	MYB binding site involved in drought-inducibility
	MBSI	Petunia hybrida	TTTTTACGGTTA	11	MYB binding site involved in flavonoid biosynthetic genes regulation
	MRE	Petroselinum crispum	AACCTAA	7	MYB binding site involved in light responsiveness
	OBP-1 site	Arabidopsis thaliana	TACACTTTTGG	10	cis-acting regulatory element
	Skn-1_motif	Oryza sativa	GTCAT	5	cis-acting regulatory element required for endosperm expression
	Sp1	Zea mays	CC(G/A)CCC	5	light responsive element
	TATA-box	Arabidopsis thaliana	TATAA	5	core promoter element around -30 of transcription start
	TC-rich repeats	Nicotiana tabacum	ATTTTCTCCA	9	cis-acting element involved in defense and stress responsiveness
	TCCC-motif	Spinacia oleracea	TCTCCCT	7	part of a light responsive element
	TCT-motif	Arabidopsis thaliana	TCTTAC	6	part of a light responsive element
	TGA-element	Brassica oleracea	AACGAC	6	auxin-responsive element
	circadian	Lycopersicon esculentum	CAANNNNATC	6	cis-acting regulatory element involved in circadian control
	plant_AP-2-like	Oryza sativa	CGCGCCGG	8
CaAGO5	3-AF1 binding site	Solanum tuberosum	AAGAGATATTT	10	light responsive element
	5UTR Py-rich stretch	Lycopersicon esculentum	TTTCTTCTCT	9	cis-acting element conferring high transcription levels
	ABRE	Arabidopsis thaliana	TACGGTC	7	cis-acting element involved in the abscisic acid responsiveness
	AT1-motif	Solanum tuberosum	AATTATTTTTTATT	13	part of a light responsive module
	Box 4	Petroselinum crispum	ATTAAT	6	part of a conserved DNA module involved in light responsiveness
	Box I	Pisum sativum	TTTCAAA	7	light responsive element
	CAAT-box	Glycine max	CAATT	5	common cis-acting element in promoter and enhancer regions
	CATT-motif	Zea mays	GCATTC	6	part of a light responsive element
	ERE	Dianthus caryophyllus	ATTTCAAA	8	ethylene-responsive element
	F-box	Lycopersicon esculentum	CTATTCTCATT	10
	GAG-motif	Arabidopsis thaliana	AGAGAGT	7	part of a light responsive element
	GARE-motif	Brassica oleracea	AAACAGA	7	gibberellin-responsive element
	GT1-motif	Oryza sativa	GCGGTAATT	9	light responsive element
	HSE	Brassica oleracea	AAAAAATTTC	9	cis-acting element involved in heat stress responsiveness
	I-box	Solanum tuberosum	TATTATCTAGA	10	part of a light responsive element
	LTR	Hordeum vulgare	CCGAAA	6	cis-acting element involved in low-temperature responsiveness
	Skn-1_motif	Oryza sativa	GTCAT	5	cis-acting regulatory element required for endosperm expression
	TATA-box	Glycine max	TAATA	5	core promoter element around -30 of transcription start
	TATCCAT/C-motif	Oryza sativa	TATCCAT	7
	TC-rich repeats	Nicotiana tabacum	GTTTTCTTAC	9	cis-acting element involved in defense and stress responsiveness
	TGA-element	Brassica oleracea	AACGAC	6	auxin-responsive element
	circadian	Lycopersicon esculentum	CAANNNNATC	6	cis-acting regulatory element involved in circadian control
CaAGO4c	5UTR Py-rich stretch	Lycopersicon esculentum	TTTCTTCTCT	9	cis-acting element conferring high transcription levels
	AAAC-motif	Spinacia oleracea	CAACAAAAACCT	11	light responsive element
	ABRE	Arabidopsis thaliana	TACGTG	6	cis-acting element involved in the abscisic acid responsiveness
	AE-box	Arabidopsis thaliana	AGAAACTT	8	part of a module for light response
	ARE	Zea mays	TGGTTT	6	cis-acting regulatory element essential for the anaerobic induction
	AT1-motif	Solanum tuberosum	ATTAATTTTACA	11	part of a light responsive module
	Box I	Pisum sativum	TTTCAAA	7	light responsive element
	CAAT-box	Arabidopsis thaliana	CCAAT	5	common cis-acting element in promoter and enhancer regions
	EIRE	Nicotiana tabacum	TTCGACC	7	elicitor-responsive element
	G-Box	Antirrhinum majus	CACGTA	6	cis-acting regulatory element involved in light responsiveness
	G-box	Daucus carota	TACGTG	6	cis-acting regulatory element involved in light responsiveness
	GAG-motif	Hordeum vulgare	GGAGATG	7	part of a light responsive element
	GARE-motif	Brassica oleracea	TCTGTTG	7	gibberellin-responsive element
	GT1-motif	Solanum tuberosum	AATCCACA	8	light responsive element
	HSE	Brassica oleracea	AGAAAATTCG	9	cis-acting element involved in heat stress responsiveness
	MBS	Arabidopsis thaliana	CAACTG	6	MYB binding site involved in drought-inducibility
	Skn-1_motif	Oryza sativa	GTCAT	5	cis-acting regulatory element required for endosperm expression
	Sp1	Zea mays	CC(G/A)CCC	5	light responsive element
	TATA-box	Arabidopsis thaliana	TATAAA	6	core promoter element around -30 of transcription start
	TCA-element	Nicotiana tabacum	CCATCTTTTT	9	cis-acting element involved in salicylic acid responsiveness
	box E	Petroselinum crispum	ACCCATCAAG	9
	circadian	Lycopersicon esculentum	CAANNNNATC	6	cis-acting regulatory element involved in circadian control
	rbcS-CMA7a	Lemna gibba	GTCGATAAGG	9	part of a light responsive element
CaAGO6b	5UTR Py-rich stretch	Lycopersicon esculentum	TTTCTTCTCT	9	cis-acting element conferring high transcription levels
	ARE	Zea mays	TGGTTT	6	cis-acting regulatory element essential for the anaerobic induction
	ATCT-motif	Pisum sativum	AATCTAATCC	9	part of a conserved DNA module involved in light responsiveness
	Box 4	Petroselinum crispum	ATTAAT	6	part of a conserved DNA module involved in light responsiveness
	Box I	Pisum sativum	TTTCAAA	7	light responsive element
	Box-W1	Petroselinum crispum	TTGACC	6	fungal elicitor responsive element
	CAAT-box	Glycine max	CAATT	5	common cis-acting element in promoter and enhancer regions
	ERE	Dianthus caryophyllus	ATTTCAAA	8	ethylene-responsive element
	GA-motif	Arabidopsis thaliana	ATAGATAA	8	part of a light responsive element
	GT1-motif	Arabidopsis thaliana	GGTTAA	6	light responsive element
	HD-Zip 3	Arabidopsis thaliana	GTAAT(G/C)ATTAC	10	protein binding site
	HSE	Brassica oleracea	AAAAAATTTC	9	cis-acting element involved in heat stress responsiveness
	I-box	Zea mays	gGATAAGGTG	9	part of a light responsive element
	MBS	Arabidopsis thaliana	TAACTG	6	MYB binding site involved in drought-inducibility
	MRE	Petroselinum crispum	AACCTAA	7	MYB binding site involved in light responsiveness
	P-box	Oryza sativa	CCTTTTG	7	gibberellin-responsive element
	Skn-1_motif	Oryza sativa	GTCAT	5	cis-acting regulatory element required for endosperm expression
	TATA-box	Arabidopsis thaliana	TATAA	5	core promoter element around -30 of transcription start
	TC-rich repeats	Nicotiana tabacum	ATTTTCTCCA	9	cis-acting element involved in defense and stress responsiveness
	TCA-element	Nicotiana tabacum	CCATCTTTTT	9	cis-acting element involved in salicylic acid responsiveness
	TCT-motif	Arabidopsis thaliana	TCTTAC	6	part of a light responsive element
	TGA-element	Brassica oleracea	AACGAC	6	auxin-responsive element
CaAGO6a	5UTR Py-rich stretch	Lycopersicon esculentum	TTTCTTCTCT	9	cis-acting element conferring high transcription levels
	AAGAA-motif	Avena sativa	gGTAAAGAAA	9
	ARE	Zea mays	TGGTTT	6	cis-acting regulatory element essential for the anaerobic induction
	ATCT-motif	Pisum sativum	AATCTAATCC	9	part of a conserved DNA module involved in light responsiveness
	Box 4	Petroselinum crispum	ATTAAT	6	part of a conserved DNA module involved in light responsiveness
	Box I	Pisum sativum	TTTCAAA	7	light responsive element
	Box-W1	Petroselinum crispum	TTGACC	6	fungal elicitor responsive element
	CAAT-box	Brassica rapa	CAAAT	5	common cis-acting element in promoter and enhancer regions
	CAT-box	Arabidopsis thaliana	GCCACT	6	cis-acting regulatory element related to meristem expression
	ERE	Dianthus caryophyllus	ATTTCAAA	8	ethylene-responsive element
	F-box	Lycopersicon esculentum	CTATTCTCATT	10
	GA-motif	Arabidopsis thaliana	ATAGATAA	8	part of a light responsive element
	GT1-motif	Solanum tuberosum	ATGGTGGTTGG	10	light responsive element
	HD-Zip 3	Arabidopsis thaliana	GTAAT(G/C)ATTAC	10	protein binding site
	HSE	Brassica oleracea	AAAAAATTTC	9	cis-acting element involved in heat stress responsiveness
	LTR	Hordeum vulgare	CCGAAA	6	cis-acting element involved in low-temperature responsiveness
	MBS	Arabidopsis thaliana	TAACTG	6	MYB binding site involved in drought-inducibility
	MRE	Petroselinum crispum	AACCTAA	7	MYB binding site involved in light responsiveness
	P-box	Oryza sativa	CCTTTTG	7	gibberellin-responsive element
	Skn-1_motif	Oryza sativa	GTCAT	5	cis-acting regulatory element required for endosperm expression
	TATA-box	Glycine max	TAATA	5	core promoter element around -30 of transcription start
	TCA-element	Nicotiana tabacum	CCATCTTTTT	9	cis-acting element involved in salicylic acid responsiveness
	TCT-motif	Arabidopsis thaliana	TCTTAC	6	part of a light responsive element
	TGA-element	Brassica oleracea	AACGAC	6	auxin-responsive element
	chs-CMA1a	Daucus carota	TTACTTAA	8	part of a light responsive element
CaAGO10a	5UTR Py-rich stretch	Lycopersicon esculentum	TTTCTCTCTCTCTC	13	cis-acting element conferring high transcription levels
	AAGAA-motif	Avena sativa	GAAAGAA	7
	ABRE	Arabidopsis thaliana	CACGTG	6	cis-acting element involved in the abscisic acid responsiveness
	ATCT-motif	Arabidopsis thaliana	AATCTAATCT	9	part of a conserved DNA module involved in light responsiveness
	Box 4	Petroselinum crispum	ATTAAT	6	part of a conserved DNA module involved in light responsiveness
	Box I	Pisum sativum	TTTCAAA	7	light responsive element
	CAAT-box	Glycine max	CAATT	5	common cis-acting element in promoter and enhancer regions
	CATT-motif	Zea mays	GCATTC	6	part of a light responsive element
	G-Box	Pisum sativum	CACGTG	6	cis-acting regulatory element involved in light responsiveness
	G-box	Arabidopsis thaliana	CACGTG	6	cis-acting regulatory element involved in light responsiveness
	GAG-motif	Spinacia oleracea	AGAGATG	7	part of a light responsive element
	H-box	Lycopersicon esculentum	ACCATTTTCACTC	12	cis-acting regulatory element involved in light responsiveness
	I-box	Nicotiana plumbaginifolia	CTCTTATGCT	9	part of a light responsive element
	LAMP-element	Pisum sativum	CTTTATCA	8	part of a light responsive element
	LTR	Hordeum vulgare	CCGAAA	6	cis-acting element involved in low-temperature responsiveness
	Skn-1_motif	Oryza sativa	GTCAT	5	cis-acting regulatory element required for endosperm expression
	TATA-box	Brassica napus	ATTATA	6	core promoter element around -30 of transcription start
	TC-rich repeats	Nicotiana tabacum	ATTTTCTTCA	9	cis-acting element involved in defense and stress responsiveness
	TCA-element	Brassica oleracea	CAGAAAAGGA	9	cis-acting element involved in salicylic acid responsiveness
	TCT-motif	Arabidopsis thaliana	TCTTAC	6	part of a light responsive element
	TGA-element	Brassica oleracea	AACGAC	6	auxin-responsive element
	as-2-box	Nicotiana tabacum	GATAatGATG	9	involved in shoot-specific expression and light responsiveness
	chs-CMA1a	Daucus carota	TTACTTAA	8	part of a light responsive element
	chs-CMA2b	Daucus carota	ATTGCAACTCAA	11	part of a light responsive element
CaAGO10c	4cl-CMA2b	Petroselinum crispum	TCTCACCAACC	10	light responsive element
	5UTR Py-rich stretch	Lycopersicon esculentum	TTTCTTCTCT	9	cis-acting element conferring high transcription levels
	AAGAA-motif	Avena sativa	gGTAAAGAAA	9
	ABRE	Arabidopsis thaliana	CACGTG	6	cis-acting element involved in the abscisic acid responsiveness
	AC-I	Populus tremuloides	TCTCACCAACC	10
	Box 4	Petroselinum crispum	ATTAAT	6	part of a conserved DNA module involved in light responsiveness
	Box I	Pisum sativum	TTTCAAA	7	light responsive element
	CAAT-box	Glycine max	CAATT	5	common cis-acting element in promoter and enhancer regions
	CATT-motif	Zea mays	GCATTC	6	part of a light responsive element
	G-Box	Pisum sativum	CACGTT	6	cis-acting regulatory element involved in light responsiveness
	G-box	Brassica oleracea	TAAACGTG	8	cis-acting regulatory element involved in light responsiveness
	GARE-motif	Brassica oleracea	AAACAGA	7	gibberellin-responsive element
	GATA-motif	Arabidopsis thaliana	AAGATAAGATT	10	part of a light responsive element
	GT1-motif	Solanum tuberosum	GTGTGTGAA	9	light responsive element
	I-box	Nicotiana plumbaginifolia	CTCTTATGCT	9	part of a light responsive element
	L-box	Petroselinum crispum	TCTCACCAACC	10	part of a light responsive element
	LAMP-element	Pisum sativum	CTTTATCA	8	part of a light responsive element
	MBS	Arabidopsis thaliana	TAACTG	6	MYB binding site involved in drought-inducibility
	P-box	Oryza sativa	CCTTTTG	7	gibberellin-responsive element
	Skn-1_motif	Oryza sativa	GTCAT	5	cis-acting regulatory element required for endosperm expression
	TATA-box	Arabidopsis thaliana	tcTATATAtt	9	core promoter element around -30 of transcription start
	TC-rich repeats	Nicotiana tabacum	ATTTTCTTCA	9	cis-acting element involved in defense and stress responsiveness
	TCA-element	Brassica oleracea	GAGAAGAATA	10	cis-acting element involved in salicylic acid responsiveness
	TCCACCT-motif	Petroselinum hortense	TCCACCT	7
	circadian	Lycopersicon esculentum	CAANNNNATC	6	cis-acting regulatory element involved in circadian control
CaAGO7	5UTR Py-rich stretch	Lycopersicon esculentum	TTTCTCTCTCTCTC	13	cis-acting element conferring high transcription levels
	AAGAA-motif	Avena sativa	GAAAGAA	7
	ARE	Zea mays	TGGTTT	6	cis-acting regulatory element essential for the anaerobic induction
	Box 4	Petroselinum crispum	ATTAAT	6	part of a conserved DNA module involved in light responsiveness
	Box-W1	Petroselinum crispum	TTGACC	6	fungal elicitor responsive element
	CAAT-box	Brassica rapa	CAAAT	5	common cis-acting element in promoter and enhancer regions
	CGTCA-motif	Hordeum vulgare	CGTCA	5	cis-acting regulatory element involved in the MeJA-responsiveness
	GARE-motif	Brassica oleracea	AAACAGA	7	gibberellin-responsive element
	GCN4_motif	Oryza sativa	TGAGTCA	7	cis-regulatory element involved in endosperm expression
	GT1-motif	Arabidopsis thaliana	GGTTAA	6	light responsive element
	H-box	Lycopersicon esculentum	ACCATTTTCACTC	12	cis-acting regulatory element involved in light responsiveness
	HSE	Brassica oleracea	AAAAAATTTC	9	cis-acting element involved in heat stress responsiveness
	O2-site	Zea mays	GATGATGTGG	9	cis-acting regulatory element involved in zein metabolism regulation
	Skn-1_motif	Oryza sativa	GTCAT	5	cis-acting regulatory element required for endosperm expression
	TA-rich region	Nicotiana tabacum	TATATATATATATATATATATA	20	enhancer
	TATA-box	Arabidopsis thaliana	TATAAA	6	core promoter element around -30 of transcription start
	TC-rich repeats	Nicotiana tabacum	ATTTTCTTCA	9	cis-acting element involved in defense and stress responsiveness
	TCA-element	Nicotiana tabacum	CCATCTTTTT	9	cis-acting element involved in salicylic acid responsiveness
	TCT-motif	Arabidopsis thaliana	TCTTAC	6	part of a light responsive element
	TGACG-motif	Hordeum vulgare	TGACG	5	cis-acting regulatory element involved in the MeJA-responsiveness
	W box	Arabidopsis thaliana	TTGACC	6
	as-2-box	Nicotiana tabacum	GATAatGATG	9	involved in shoot-specific expression and light responsiveness
	circadian	Lycopersicon esculentum	CAANNNNATC	6	cis-acting regulatory element involved in circadian control
CaAGO4a	ABRE	Arabidopsis thaliana	TACGTG	6	cis-acting element involved in the abscisic acid responsiveness
	AE-box	Arabidopsis thaliana	AGAAACAT	8	part of a module for light response
	ARE	Zea mays	TGGTTT	6	cis-acting regulatory element essential for the anaerobic induction
	ATGCAAAT motif	Oryza sativa	ATACAAAT	8	cis-acting regulatory element associated to the TGAGTCA motif
	AuxRR-core	Nicotiana tabacum	GGTCCAT	7	cis-acting regulatory element involved in auxin responsiveness
	Box 4	Petroselinum crispum	ATTAAT	6	part of a conserved DNA module involved in light responsiveness
	CAAT-box	Brassica rapa	CAAAT	5	common cis-acting element in promoter and enhancer regions
	CCAAT-box	Hordeum vulgare	CAACGG	6	MYBHv1 binding site
	CGTCA-motif	Hordeum vulgare	CGTCA	5	cis-acting regulatory element involved in the MeJA-responsiveness
	G-Box	Pisum sativum	CACGTT	6	cis-acting regulatory element involved in light responsiveness
	G-box	Zea mays	CACGTT	6	cis-acting regulatory element involved in light responsiveness
	GT1-motif	Arabidopsis thaliana	GGTTAA	6	light responsive element
	HSE	Brassica oleracea	AAAAAATTTC	9	cis-acting element involved in heat stress responsiveness
	I-box	Solanum tuberosum	TATTATCTAGA	10	part of a light responsive element
	Skn-1_motif	Oryza sativa	GTCAT	5	cis-acting regulatory element required for endosperm expression
	TATA-box	Lycopersicon esculentum	TTTTA	5	core promoter element around -30 of transcription start
	TC-rich repeats	Nicotiana tabacum	ATTTTCTTCA	9	cis-acting element involved in defense and stress responsiveness
	TCA-element	Brassica oleracea	TCAGAAGAGG	9	cis-acting element involved in salicylic acid responsiveness
	TCT-motif	Arabidopsis thaliana	TCTTAC	6	part of a light responsive element
	TGA-element	Brassica oleracea	AACGAC	6	auxin-responsive element
	TGACG-motif	Hordeum vulgare	TGACG	5	cis-acting regulatory element involved in the MeJA-responsiveness
	circadian	Lycopersicon esculentum	CAANNNNATC	6	cis-acting regulatory element involved in circadian control
CaAGO3b	AAAC-motif	Spinacia oleracea	CAACAAAAACCT	11	light responsive element
	AAGAA-motif	Avena sativa	gGTAAGAA	8
	ABRE	Arabidopsis thaliana	CACGTG	6	cis-acting element involved in the abscisic acid responsiveness
	ATCT-motif	Arabidopsis thaliana	AATCTAATCT	9	part of a conserved DNA module involved in light responsiveness
	AuxRR-core	Nicotiana tabacum	GGTCCAT	7	cis-acting regulatory element involved in auxin responsiveness
	Box 4	Petroselinum crispum	ATTAAT	6	part of a conserved DNA module involved in light responsiveness
	Box I	Pisum sativum	TTTCAAA	7	light responsive element
	CAAT-box	Glycine max	CAATT	5	common cis-acting element in promoter and enhancer regions
	CATT-motif	Zea mays	GCATTC	6	part of a light responsive element
	F-box	Lycopersicon esculentum	CTATTCTCATT	10
	G-Box	Pisum sativum	CACGTG	6	cis-acting regulatory element involved in light responsiveness
	GAG-motif	Spinacia oleracea	AGAGATG	7	part of a light responsive element
	Gap-box	Arabidopsis thaliana	CAAATGAA(A/G)A	9	part of a light responsive element
	HSE	Brassica oleracea	AAAAAATTTC	9	cis-acting element involved in heat stress responsiveness
	I-box	Nicotiana plumbaginifolia	CTCTTATGCT	9	part of a light responsive element
	L-box	Lycopersicon esculentum	AAATTAACCAAC	11	part of a light responsive element
	Skn-1_motif	Oryza sativa	GTCAT	5	cis-acting regulatory element required for endosperm expression
	Sp1	Zea mays	CC(G/A)CCC	5	light responsive element
	TATA-box	Glycine max	TAATA	5	core promoter element around -30 of transcription start
	TC-rich repeats	Nicotiana tabacum	ATTTTCTTCA	9	cis-acting element involved in defense and stress responsiveness
	TCA-element	Nicotiana tabacum	CCATCTTTTT	9	cis-acting element involved in salicylic acid responsiveness
	TCT-motif	Arabidopsis thaliana	TCTTAC	6	part of a light responsive element
	circadian	Lycopersicon esculentum	CAANNNNATC	6	cis-acting regulatory element involved in circadian control
CaAGO10d	ABRE	Arabidopsis thaliana	TACGTG	6	cis-acting element involved in the abscisic acid responsiveness
	ACE	Petroselinum crispum	AAAACGTTTA	9	cis-acting element involved in light responsiveness
	ARE	Zea mays	TGGTTT	6	cis-acting regulatory element essential for the anaerobic induction
	ATCT-motif	Arabidopsis thaliana	AATCTAATCT	9	part of a conserved DNA module involved in light responsiveness
	ATGCAAAT motif	Oryza sativa	ATACAAAT	8	cis-acting regulatory element associated to the TGAGTCA motif
	Box 4	Petroselinum crispum	ATTAAT	6	part of a conserved DNA module involved in light responsiveness
	Box I	Pisum sativum	TTTCAAA	7	light responsive element
	CAAT-box	Glycine max	CAATT	5	common cis-acting element in promoter and enhancer regions
	CGTCA-motif	Hordeum vulgare	CGTCA	5	cis-acting regulatory element involved in the MeJA-responsiveness
	ELI-box3	Brassica oleracea	AAACCAATT	9	elicitor-responsive element
	G-Box	Pisum sativum	CACGTT	6	cis-acting regulatory element involved in light responsiveness
	G-box	Zea mays	CACGTT	6	cis-acting regulatory element involved in light responsiveness
	GA-motif	Arabidopsis thaliana	ATAGATAA	8	part of a light responsive element
	GAG-motif	Arabidopsis thaliana	AGAGAGT	7	part of a light responsive element
	GARE-motif	Brassica oleracea	AAACAGA	7	gibberellin-responsive element
	GATA-motif	Arabidopsis thaliana	GATAGGA	7	part of a light responsive element
	GT1-motif	Arabidopsis thaliana	GGTTAA	6	light responsive element
	H-box	Lycopersicon esculentum	ACCATTTTCACTC	12	cis-acting regulatory element involved in light responsiveness
	HSE	Brassica oleracea	AAAAAATTTC	9	cis-acting element involved in heat stress responsiveness
	I-box	Zea mays	GATAGGG	7	part of a light responsive element
	LTR	Hordeum vulgare	CCGAAA	6	cis-acting element involved in low-temperature responsiveness
	MBS	Arabidopsis thaliana	TAACTG	6	MYB binding site involved in drought-inducibility
	MSA-like	Catharanthus roseus	(T/C)C(T/C)AACGG(T/C)(T/C)A	9	cis-acting element involved in cell cycle regulation
	P-box	Oryza sativa	CCTTTTG	7	gibberellin-responsive element
	Skn-1_motif	Oryza sativa	GTCAT	5	cis-acting regulatory element required for endosperm expression
	TA-rich region	Nicotiana tabacum	TATATATATATATATATATATA	20	enhancer
	TATA-box	Lycopersicon esculentum	TTTTA	5	core promoter element around -30 of transcription start
	TC-rich repeats	Nicotiana tabacum	ATTCTCTAAC	9	cis-acting element involved in defense and stress responsiveness
	TGACG-motif	Hordeum vulgare	TGACG	5	cis-acting regulatory element involved in the MeJA-responsiveness
	circadian	Lycopersicon esculentum	CAANNNNATC	6	cis-acting regulatory element involved in circadian control
CaAGO1	AE-box	Arabidopsis thaliana	AGAAACAT	9	part of a module for light response
	ARE	Zea mays	TGGTTT	8	cis-acting regulatory element essential for the anaerobic induction
	ATCT-motif	Pisum sativum	AATCTAATCC	6	part of a conserved DNA module involved in light responsiveness
	CAAT-box	Glycine max	CAATT	5	common cis-acting element in promoter and enhancer regions
	CCAAT-box	Hordeum vulgare	CAACGG	6	MYBHv1 binding site
	GA-motif	Arabidopsis thaliana	ATAGATAA	8	part of a light responsive element
	GAG-motif	Arabidopsis thaliana	AGAGAGT	7	part of a light responsive element
	GARE-motif	Brassica oleracea	AAACAGA	7	gibberellin-responsive element
	MBS	Arabidopsis thaliana	TAACTG	6	MYB binding site involved in drought-inducibility
	O2-site	Zea mays	GATGATGTGG	9	cis-acting regulatory element involved in zein metabolism regulation
	Skn-1_motif	Oryza sativa	GTCAT	7	cis-acting regulatory element required for endosperm expression
	TATA-box	Arabidopsis thaliana	TATAAAA	9	core promoter element around -30 of transcription start
	TC-rich repeats	Nicotiana tabacum	ATTTTCTTCA	9	cis-acting element involved in defense and stress responsiveness
	TCA-element	Brassica oleracea	GAGAAGAATA	9	cis-acting element involved in salicylic acid responsiveness
	TGG-motif	Helianthus annuus	TGGTGGCTA	9	part of a light responsive element
	box S	Arabidopsis thaliana	AGCCACC	7
	circadian	Lycopersicon esculentum	CAANNNNATC	6	cis-acting regulatory element involved in circadian control
CaAGO10e	5UTR Py-rich stretch	Lycopersicon esculentum	TTTCTTCTCT	9	cis-acting element conferring high transcription levels
	AAGAA-motif	Avena sativa	GAAAGAA	7
	AE-box	Arabidopsis thaliana	AGAAACAA	8	part of a module for light response
	ARE	Zea mays	TGGTTT	6	cis-acting regulatory element essential for the anaerobic induction
	Box 4	Petroselinum crispum	ATTAAT	6	part of a conserved DNA module involved in light responsiveness
	Box III	Pisum sativum	atCATTTTCACt	11	protein binding site
	Box-W1	Petroselinum crispum	TTGACC	6	fungal elicitor responsive element
	CAAT-box	Glycine max	CAATT	5	common cis-acting element in promoter and enhancer regions
	CCAAT-box	Hordeum vulgare	CAACGG	6	MYBHv1 binding site
	G-Box	Pisum sativum	CACGTT	6	cis-acting regulatory element involved in light responsiveness
	GA-motif	Helianthus annuus	AAAGATGA	8	part of a light responsive element
	GATA-motif	Pisum sativum	GATAGGG	7	part of a light responsive element
	GCN4_motif	Oryza sativa	TGTGTCA	7	cis-regulatory element involved in endosperm expression
	GT1-motif	Avena sativa	GGTTAAT	7	light responsive element
	I-box	Zea mays	GATAGGG	7	part of a light responsive element
	LS7	Zea mays	CAGATTTATTTTTA	13	part of a light responsive element
	MBS	Arabidopsis thaliana	CAACTG	6	MYB binding site involved in drought-inducibility
	Skn-1_motif	Oryza sativa	GTCAT	5	cis-acting regulatory element required for endosperm expression
	TATA-box	Arabidopsis thaliana	TATAAA	6	core promoter element around -30 of transcription start
	TC-rich repeats	Nicotiana tabacum	ATTTTCTTCA	9	cis-acting element involved in defense and stress responsiveness
	TCA-element	Brassica oleracea	GAGAAGAATA	9	cis-acting element involved in salicylic acid responsiveness
	TCCC-motif	Spinacia oleracea	TCTCCCT	7	part of a light responsive element
	circadian	Lycopersicon esculentum	CAANNNNATC	6	cis-acting regulatory element involved in circadian control
Pigeonpea
CcAGO4a	ATGCAAAT motif	Oryza sativa	ATACAAAT	8	cis-acting regulatory element associated to the TGAGTCA motif
	CAAT-box	Glycine max	CAATT	5	common cis-acting element in promoter and enhancer regions
	CAT-box	Arabidopsis thaliana	GCCACT	6	cis-acting regulatory element related to meristem expression
	CATT-motif	Zea mays	GCATTC	6	part of a light responsive element
	GA-motif	Arabidopsis thaliana	ATAGATAA	8	part of a light responsive element
	GARE-motif	Brassica oleracea	AAACAGA	7	gibberellin-responsive element
	GT1-motif	Arabidopsis thaliana	GGTTAA	6	light responsive element
	LTR	Hordeum vulgare	CCGAAA	6	cis-acting element involved in low-temperature responsiveness
	Skn-1_motif	Oryza sativa	GTCAT	5	cis-acting regulatory element required for endosperm expression
	TATA-box	Brassica napus	ATTATA	6	core promoter element around -30 of transcription start
	TC-rich repeats	Nicotiana tabacum	ATTTTCTTCA	9	cis-acting element involved in defense and stress responsiveness
	TCT-motif	Arabidopsis thaliana	TCTTAC	6	part of a light responsive element
	circadian	Lycopersicon esculentum	CAANNNNATC	6	cis-acting regulatory element involved in circadian control
CcAGO6	ABRE	Arabidopsis thaliana	ACGTGGC	7	cis-acting element involved in the abscisic acid responsiveness
	AC-II	Phaseolus vulgaris	(C/T)T(T/C)(C/T)(A/C)(A/C)C(A/C)A(A/C)C(C/A)(C/A)C	9
	ARE	Zea mays	TGGTTT	6	cis-acting regulatory element essential for the anaerobic induction
	ATGCAAAT motif	Oryza sativa	ATACAAAT	8	cis-acting regulatory element associated to the TGAGTCA motif
	Box-W1	Petroselinum crispum	TTGACC	6	fungal elicitor responsive element
	CAAT-box	Brassica rapa	CAAAT	5	common cis-acting element in promoter and enhancer regions
	CAT-box	Arabidopsis thaliana	GCCACT	6	cis-acting regulatory element related to meristem expression
	CATT-motif	Zea mays	GCATTC	6	part of a light responsive element
	CGTCA-motif	Hordeum vulgare	CGTCA	5	cis-acting regulatory element involved in the MeJA-responsiveness
	G-Box	Pisum sativum	CACGTG	6	cis-acting regulatory element involved in light responsiveness
	G-box	Brassica napus	ACACGTGGC	9	cis-acting regulatory element involved in light responsiveness
	GARE-motif	Brassica oleracea	TCTGTTG	7	gibberellin-responsive element
	Gap-box	Arabidopsis thaliana	CAAATGAA(A/G)A	9.5	part of a light responsive element
	LAMP-element	Pisum sativum	CTTTATCA	8	part of a light responsive element
	MBS	Arabidopsis thaliana	CAACTG	6	MYB binding site involved in drought-inducibility
	MRE	Petroselinum crispum	AACCTAA	7	MYB binding site involved in light responsiveness
	Skn-1_motif	Oryza sativa	GTCAT	5	cis-acting regulatory element required for endosperm expression
	TATA-box	Oryza sativa	TACAAAA	7	core promoter element around -30 of transcription start
	TC-rich repeats	Nicotiana tabacum	ATTTTCTTCA	9	cis-acting element involved in defense and stress responsiveness
	TCA-element	Brassica oleracea	GAGAAGAATA	9	cis-acting element involved in salicylic acid responsiveness
	TGACG-motif	Hordeum vulgare	TGACG	5	cis-acting regulatory element involved in the MeJA-responsiveness
	as-2-box	Nicotiana tabacum	GATAatGATG	9	involved in shoot-specific expression and light responsiveness
	circadian	Lycopersicon esculentum	CAANNNNATC	6	cis-acting regulatory element involved in circadian control
	5UTR Py-rich stretch	Lycopersicon esculentum	TTTCTCTCTCTCTC	13	cis-acting element conferring high transcription levels
CcAGO10c	AAGAA-motif	Avena sativa	gGTAAAGAAA	9
	ABRE	Arabidopsis thaliana	CACGTG	6	cis-acting element involved in the abscisic acid responsiveness
	ACE	Petroselinum crispum	CTAACGTATT	9	cis-acting element involved in light responsiveness
	ARE	Zea mays	TGGTTT	6	cis-acting regulatory element essential for the anaerobic induction
	Box 4	Petroselinum crispum	ATTAAT	6	part of a conserved DNA module involved in light responsiveness
	Box I	Pisum sativum	TTTCAAA	7	light responsive element
	CAAT-box	Brassica juncea	TGCAAATCT	9	common cis-acting element in promoter and enhancer regions
	CGTCA-motif	Hordeum vulgare	CGTCA	5	cis-acting regulatory element involved in the MeJA-responsiveness
	G-Box	Pisum sativum	CACGTG	6	cis-acting regulatory element involved in light responsiveness
	G-box	Arabidopsis thaliana	CACGTG	6	cis-acting regulatory element involved in light responsiveness
	GA-motif	Glycine max	AAGGAAGA	8	part of a light responsive element
	GARE-motif	Brassica oleracea	AAACAGA	7	gibberellin-responsive element
	GATA-motif	Solanum tuberosum	AAGGATAAGG	9	part of a light responsive element
	GCN4_motif	Oryza sativa	CAAGCCA	7	cis-regulatory element involved in endosperm expression
	GT1-motif	Avena sativa	GGTTAAT	7	light responsive element
	LAMP-element	Pisum sativum	CTTTATCA	8	part of a light responsive element
	MRE	Petroselinum crispum	AACCTAA	7	MYB binding site involved in light responsiveness
	Skn-1_motif	Oryza sativa	GTCAT	5	cis-acting regulatory element required for endosperm expression
	TATA-box	Arabidopsis thaliana	TATAAAA	7	core promoter element around -30 of transcription start
	TC-rich repeats	Nicotiana tabacum	ATTTTCTTCA	9	cis-acting element involved in defense and stress responsiveness
	TCA-element	Brassica oleracea	GAGAAGAATA	9	cis-acting element involved in salicylic acid responsiveness
	TCCACCT-motif	Petroselinum hortense	TCCACCT	7
	TCCC-motif	Spinacia oleracea	TCTCCCT	7	part of a light responsive element
	TCT-motif	Arabidopsis thaliana	TCTTAC	6	part of a light responsive element
	TGACG-motif	Hordeum vulgare	TGACG	5	cis-acting regulatory element involved in the MeJA-responsiveness
	box S	Arabidopsis thaliana	AGCCACC	7
	circadian	Lycopersicon esculentum	CAANNNNATC	6	cis-acting regulatory element involved in circadian control
	5UTR Py-rich stretch	Lycopersicon esculentum	TTTCTCTCTCTCTC	13	cis-acting element conferring high transcription levels
CcAGO10a	AAGAA-motif	Avena sativa	gGTAAAGAAA	9
	ABRE	Arabidopsis thaliana	TACGTG	6	cis-acting element involved in the abscisic acid responsiveness
	ARE	Zea mays	TGGTTT	6	cis-acting regulatory element essential for the anaerobic induction
	Box 4	Petroselinum crispum	ATTAAT	6	part of a conserved DNA module involved in light responsiveness
	Box I	Pisum sativum	TTTCAAA	7	light responsive element
	CAAT-box	Glycine max	CAATT	5	common cis-acting element in promoter and enhancer regions
	CATT-motif	Zea mays	GCATTC	6	part of a light responsive element
	ELI-box3	Brassica oleracea	AAACCAATT	9	elicitor-responsive element
	G-Box	Antirrhinum majus	CACGTA	6	cis-acting regulatory element involved in light responsiveness
	G-box	Daucus carota	TACGTG	6	cis-acting regulatory element involved in light responsiveness
	GA-motif	Glycine max	AAGGAAGA	8	part of a light responsive element
	GCN4_motif	Oryza sativa	TGTGTCA	7	cis-regulatory element involved in endosperm expression
	HSE	Brassica oleracea	AGAAAATTCG	9	cis-acting element involved in heat stress responsiveness
	L-box	Petroselinum crispum	TCTCACCTACC	10	part of a light responsive element
	LAMP-element	Pisum sativum	CTTTATCA	8	part of a light responsive element
	MBS	Arabidopsis thaliana	TAACTG	6	MYB binding site involved in drought-inducibility
	P-box	Oryza sativa	CCTTTTG	7	gibberellin-responsive element
	Skn-1_motif	Oryza sativa	GTCAT	5	cis-acting regulatory element required for endosperm expression
	TATA-box	Lycopersicon esculentum	TTTTA	5	core promoter element around -30 of transcription start
	TCA-element	Brassica oleracea	CAGAAAAGGA	9	cis-acting element involved in salicylic acid responsiveness
	TCCC-motif	Spinacia oleracea	TCTCCCT	7	part of a light responsive element
	Unnamed__2	Zea mays	CCCCGG	6
	as-2-box	Nicotiana tabacum	GATAatGATG	9	involved in shoot-specific expression and light responsiveness
	circadian	Lycopersicon esculentum	CAANNNNATC	6	cis-acting regulatory element involved in circadian control
	5UTR Py-rich stretch	Lycopersicon esculentum	TTTCTTCTCT	9	cis-acting element conferring high transcription levels
CcAGO10d	AAGAA-motif	Avena sativa	gGTAAAGAAA	9
	ARE	Zea mays	TGGTTT	6	cis-acting regulatory element essential for the anaerobic induction
	AT-rich element	Glycine max	ATAGAAATCAA	10	binding site of AT-rich DNA binding protein (ATBP-1)
	Box 4	Petroselinum crispum	ATTAAT	6	part of a conserved DNA module involved in light responsiveness
	Box I	Pisum sativum	TTTCAAA	7	light responsive element
	CAAT-box	Brassica rapa	CAAAT	5	common cis-acting element in promoter and enhancer regions
	CGTCA-motif	Hordeum vulgare	CGTCA	5	cis-acting regulatory element involved in the MeJA-responsiveness
	ERE	Dianthus caryophyllus	ATTTCAAA	8	ethylene-responsive element
	G-box	Zea mays	CACGTC	6	cis-acting regulatory element involved in light responsiveness
	HSE	Brassica oleracea	AAAAAATTTC	9	cis-acting element involved in heat stress responsiveness
	LTR	Hordeum vulgare	CCGAAA	6	cis-acting element involved in low-temperature responsiveness
	Skn-1_motif	Oryza sativa	GTCAT	5	cis-acting regulatory element required for endosperm expression
	TA-rich region	Nicotiana tabacum	TATATATATATATATATATATA	21	enhancer
	TATA-box	Lycopersicon esculentum	TTTTA	5	core promoter element around -30 of transcription start
	TCA-element	Nicotiana tabacum	CCATCTTTTT	9	cis-acting element involved in salicylic acid responsiveness
	TCT-motif	Arabidopsis thaliana	TCTTAC	6	part of a light responsive element
	TGACG-motif	Hordeum vulgare	TGACG	5	cis-acting regulatory element involved in the MeJA-responsiveness
	circadian	Lycopersicon esculentum	CAANNNNATC	6	cis-acting regulatory element involved in circadian control
	3-AF1 binding site	Solanum tuberosum	AAGAGATATTT	10	light responsive element
CcAGO10f	AAGAA-motif	Avena sativa	gGTAAAGAAA	9
	ABRE	Hordeum vulgare	CGTACGTGCA	9	cis-acting element involved in the abscisic acid responsiveness
	AC-I	Phaseolus vulgaris	CCCACCTACC	9
	ACE	Petroselinum hortense	ACGTGGA	7	cis-acting element involved in light responsiveness
	ATGCAAAT motif	Oryza sativa	ATACAAAT	8	cis-acting regulatory element associated to the TGAGTCA motif
	Box 4	Petroselinum crispum	ATTAAT	6	part of a conserved DNA module involved in light responsiveness
	Box I	Pisum sativum	TTTCAAA	7	light responsive element
	CAAT-box	Brassica rapa	CAAAT	5	common cis-acting element in promoter and enhancer regions
	CGTCA-motif	Hordeum vulgare	CGTCA	5	cis-acting regulatory element involved in the MeJA-responsiveness
	ERE	Dianthus caryophyllus	ATTTCAAA	8	ethylene-responsive element
	G-Box	Pisum sativum	CACGTT	6	cis-acting regulatory element involved in light responsiveness
	GA-motif	Glycine max	AAGGAAGA	8	part of a light responsive element
	GAG-motif	Spinacia oleracea	AGAGATG	7	part of a light responsive element
	GCN4_motif	Oryza sativa	CAAGCCA	7	cis-regulatory element involved in endosperm expression
	GT1-motif	Solanum tuberosum	GTGTGTGAA	9	light responsive element
	HSE	Brassica oleracea	AAAAAATTTC	9	cis-acting element involved in heat stress responsiveness
	LTR	Hordeum vulgare	CCGAAA	6	cis-acting element involved in low-temperature responsiveness
	MBS	Arabidopsis thaliana	CAACTG	6	MYB binding site involved in drought-inducibility
	MNF1	Zea mays	GTGCCC(A/T)(A/T)	6.5	light responsive element
	O2-site	Zea mays	GATGATGTGG	9	cis-acting regulatory element involved in zein metabolism regulation
	P-box	Oryza sativa	CCTTTTG	7	gibberellin-responsive element
	Skn-1_motif	Oryza sativa	GTCAT	5	cis-acting regulatory element required for endosperm expression
	TATA-box	Arabidopsis thaliana	TAAAAATAA	9	core promoter element around -30 of transcription start
	TC-rich repeats	Nicotiana tabacum	ATTTTCTTCA	9	cis-acting element involved in defense and stress responsiveness
	TCA-element	Nicotiana tabacum	CCATCTTTTT	9	cis-acting element involved in salicylic acid responsiveness
	TCT-motif	Arabidopsis thaliana	TCTTAC	6	part of a light responsive element
	TGACG-motif	Hordeum vulgare	TGACG	5	cis-acting regulatory element involved in the MeJA-responsiveness
	WUN-motif	Brassica oleracea	TCATTACGAA	9	wound-responsive element
CcAGO9	A-box	Petroselinum crispum	CCGTCC	6	cis-acting regulatory element
	AAAC-motif	Spinacia oleracea	CAACAAAAACCT	11	light responsive element
	AAGAA-motif	Avena sativa	GAAAGAA	7
	AE-box	Arabidopsis thaliana	AGAAACTT	8	part of a module for light response
	AT1-motif	Solanum tuberosum	ATTAATTTTACA	11	part of a light responsive module
	Box 4	Petroselinum crispum	ATTAAT	6	part of a conserved DNA module involved in light responsiveness
	Box I	Pisum sativum	TTTCAAA	7	light responsive element
	Box III	Pisum sativum	atCATTTTCACt	11	protein binding site
	CAAT-box	Brassica rapa	CAAAT	5	common cis-acting element in promoter and enhancer regions
	CATT-motif	Zea mays	GCATTC	6	part of a light responsive element
	CCGTCC-box	Arabidopsis thaliana	CCGTCC	6	cis-acting regulatory element related to meristem specific activation
	G-box	Zea mays	CACGAC	6	cis-acting regulatory element involved in light responsiveness
	GAG-motif	Arabidopsis thaliana	AGAGAGT	7	part of a light responsive element
	GARE-motif	Brassica oleracea	TCTGTTG	7	gibberellin-responsive element
	GATA-motif	Arabidopsis thaliana	GATAGGA	7	part of a light responsive element
	GCN4_motif	Oryza sativa	CAAGCCA	6	cis-regulatory element involved in endosperm expression
	GT1-motif	Arabidopsis thaliana	GGTTAA	6	light responsive element
	HSE	Lycopersicon esculentum	CNNGAANNTTCNNG	8	cis-acting element involved in heat stress responsiveness
	I-box	Gossypium hirsutum	AAGATAAGGCT	10	part of a light responsive element
	MBS	Arabidopsis thaliana	CAACTG	6	MYB binding site involved in drought-inducibility
	Skn-1_motif	Oryza sativa	GTCAT	5	cis-acting regulatory element required for endosperm expression
	Sp1	Zea mays	CC(G/A)CCC	5	light responsive element
	TATA-box	Lycopersicon esculentum	TTTTA	5	core promoter element around -30 of transcription start
	TATCCAT/C-motif	Oryza sativa	TATCCAT	7
	TC-rich repeats	Nicotiana tabacum	ATTTTCTTCA	9	cis-acting element involved in defense and stress responsiveness
	TCT-motif	Arabidopsis thaliana	TCTTAC	6	part of a light responsive element
	circadian	Lycopersicon esculentum	CAANNNNATC	6	cis-acting regulatory element involved in circadian control
	5UTR Py-rich stretch	Lycopersicon esculentum	TTTCTTCTCT	9	cis-acting element conferring high transcription levels
CcAGO1	A-box	Petroselinum crispum	CCGTCC	6	cis-acting regulatory element
	AAAC-motif	Spinacia oleracea	CAATCAAAACCT	11	light responsive element
	AAGAA-motif	Avena sativa	GAAAGAA	7
	ARE	Zea mays	TGGTTT	6	cis-acting regulatory element essential for the anaerobic induction
	Box 4	Petroselinum crispum	ATTAAT	6	part of a conserved DNA module involved in light responsiveness
	CAAT-box	Arabidopsis thaliana	CCAAT	5	common cis-acting element in promoter and enhancer regions
	CCGTCC-box	Arabidopsis thaliana	CCGTCC	6	cis-acting regulatory element related to meristem specific activation
	G-box	Zea mays	CACGAC	6	cis-acting regulatory element involved in light responsiveness
	GA-motif	Arabidopsis thaliana	ATAGATAA	8	part of a light responsive element
	GAG-motif	Arabidopsis thaliana	AGAGAGT	7	part of a light responsive element
	GARE-motif	Brassica oleracea	TCTGTTG	7	gibberellin-responsive element
	GC-motif	Zea mays	CCCCCG	6	enhancer-like element involved in anoxic specific inducibility
	GCN4_motif	Oryza sativa	CAAGCCA	7	cis-regulatory element involved in endosperm expression
	GT1-motif	Arabidopsis thaliana	GGTTAA	6	light responsive element
	GTGGC-motif	Spinacia oleracea	GATTCTGTGGC	10	part of a light responsive element
	I-box	Nicotiana plumbaginifolia	CTCTTATGCT	9	part of a light responsive element
	LTR	Hordeum vulgare	CCGAAA	6	cis-acting element involved in low-temperature responsiveness
	MBS	Arabidopsis thaliana	CAACTG	6	MYB binding site involved in drought-inducibility
	MBSI	Petunia hybrida	aaaAaaC(G/C)GTTA	11	MYB binding site involved in flavonoid biosynthetic genes regulation
	P-box	Oryza sativa	CCTTTTG	7	gibberellin-responsive element
	Skn-1_motif	Oryza sativa	GTCAT	5	cis-acting regulatory element required for endosperm expression
	TATA-box	Glycine max	TAATA	5	core promoter element around -30 of transcription start
	TC-rich repeats	Nicotiana tabacum	ATTTTCTTCA	9	cis-acting element involved in defense and stress responsiveness
	TCA-element	Brassica oleracea	GAGAAGAATA	9	cis-acting element involved in salicylic acid responsiveness
	circadian	Lycopersicon esculentum	CAANNNNATC	6	cis-acting regulatory element involved in circadian control
	circadian	Lycopersicon esculentum	CAANNNNATC	6	cis-acting regulatory element involved in circadian control
CcAGO7	AE-box	Arabidopsis thaliana	AGAAACAA	8	part of a module for light response
	ARE	Zea mays	TGGTTT	6	cis-acting regulatory element essential for the anaerobic induction
	ATGCAAAT motif	Oryza sativa	ATACAAAT	8	cis-acting regulatory element associated to the TGAGTCA motif
	Box I	Pisum sativum	TTTCAAA	7	light responsive element
	CAAT-box	Brassica rapa	CAAAT	5	common cis-acting element in promoter and enhancer regions
	CAT-box	Arabidopsis thaliana	GCCACT	6	cis-acting regulatory element related to meristem expression
	ELI-box3	Brassica oleracea	AAACCAATT	9	elicitor-responsive element
	G-Box	Pisum sativum	CACGTT	6	cis-acting regulatory element involved in light responsiveness
	G-box	Brassica oleracea	TAAACGTG	8	cis-acting regulatory element involved in light responsiveness
	GA-motif	Helianthus annuus	AAAGATGA	8	part of a light responsive element
	GAG-motif	Spinacia oleracea	AGAGATG	7	part of a light responsive element
	Gap-box	Arabidopsis thaliana	AAATGGAGA	9	part of a light responsive element
	HSE	Brassica oleracea	AAAAAATTTC	9	cis-acting element involved in heat stress responsiveness
	MBS	Arabidopsis thaliana	TAACTG	6	MYB binding site involved in drought-inducibility
	RY-element	Helianthus annuus	CATGCATG	8	cis-acting regulatory element involved in seed-specific regulation
	Skn-1_motif	Oryza sativa	GTCAT	5	cis-acting regulatory element required for endosperm expression
	TATA-box	Lycopersicon esculentum	TTTTA	5	core promoter element around -30 of transcription start
	TC-rich repeats	Nicotiana tabacum	ATTCTCTAAC	9	cis-acting element involved in defense and stress responsiveness
	TCA-element	Nicotiana tabacum	CCATCTTTTT	9	cis-acting element involved in salicylic acid responsiveness
	box E	Petroselinum crispum	ACCCATCAAG	9
	circadian	Lycopersicon esculentum	CAANNNNATC	6	cis-acting regulatory element involved in circadian control
	ACE	Petroselinum crispum	AAAACGTTTA	9	cis-acting element involved in light responsiveness
	ARE	Zea mays	TGGTTT	6	cis-acting regulatory element essential for the anaerobic induction
CcAGO5	AT-rich sequence	Pisum sativum	TAAAATACT	9	element for maximal elicitor-mediated activation (2copies)
	ATCT-motif	Arabidopsis thaliana	AATCTAATCT	9	part of a conserved DNA module involved in light responsiveness
	Box 4	Petroselinum crispum	ATTAAT	6	part of a conserved DNA module involved in light responsiveness
	Box I	Pisum sativum	TTTCAAA	7	light responsive element
	Box III	Pisum sativum	CATTTACACT	9	protein binding site
	CAAT-box	Arabidopsis thaliana	CCAAT	5	common cis-acting element in promoter and enhancer regions
	CAT-box	Arabidopsis thaliana	GCCACT	6	cis-acting regulatory element related to meristem expression
	CGTCA-motif	Hordeum vulgare	CGTCA	5	cis-acting regulatory element involved in the MeJA-responsiveness
	EIRE	Nicotiana tabacum	TTCGACC	7	elicitor-responsive element
	ELI-box3	Brassica oleracea	AAACCAATT	9	elicitor-responsive element
	ERE	Dianthus caryophyllus	ATTTCAAA	8	ethylene-responsive element
	G-Box	Pisum sativum	CACGTT	6	cis-acting regulatory element involved in light responsiveness
	G-box	Zea mays	CACGTC	6	cis-acting regulatory element involved in light responsiveness
	GAG-motif	Spinacia oleracea	AGAGATG	7	part of a light responsive element
	GTGGC-motif	Spinacia oleracea	GATTCTGTGGC	10	part of a light responsive element
	HSE	Brassica oleracea	AGAAAATTCG	10	cis-acting element involved in heat stress responsiveness
	I-box	Triticum aestivum	AGATAAGG	8	part of a light responsive element
	LTR	Hordeum vulgare	CCGAAA	6	cis-acting element involved in low-temperature responsiveness
	MBSI	Petunia hybrida	aaaAaaC(G/C)GTTA	10.5	MYB binding site involved in flavonoid biosynthetic genes regulation
	MNF1	Zea mays	GTGCCC(A/T)(A/T)	6.5	light responsive element
	MSA-like	Catharanthus roseus	(T/C)C(T/C)AACGG(T/C)(T/C)A	8.5	cis-acting element involved in cell cycle regulation
	Skn-1_motif	Oryza sativa	GTCAT	5	cis-acting regulatory element required for endosperm expression
	TATA-box	Lycopersicon esculentum	TTTTA	5	core promoter element around -30 of transcription start
	TC-rich repeats	Nicotiana tabacum	ATTTTCTTCA	10	cis-acting element involved in defense and stress responsiveness
	TCA-element	Nicotiana tabacum	CCATCTTTTT	9	cis-acting element involved in salicylic acid responsiveness
	TGA-box	Glycine max	TGACGTAA	8	part of an auxin-responsive element
	TGA-element	Brassica oleracea	AACGAC	6	auxin-responsive element
	TGACG-motif	Hordeum vulgare	TGACG	5	cis-acting regulatory element involved in the MeJA-responsiveness
	box S	Arabidopsis thaliana	AGCCACC	7
	chs-CMA2b	Hordeum vulgare	GAACCTACACAC	11	part of a light responsive element
	ABRE	Arabidopsis thaliana	TACGGTC	7	cis-acting element involved in the abscisic acid responsiveness
	ARE	Zea mays	TGGTTT	6	cis-acting regulatory element essential for the anaerobic induction
CcAGO4c	Box I	Pisum sativum	TTTCAAA	7	light responsive element
	Box-W1	Petroselinum crispum	TTGACC	6	fungal elicitor responsive element
	CAAT-box	Glycine max	CAATT	5	common cis-acting element in promoter and enhancer regions
	CCAAT-box	Hordeum vulgare	CAACGG	6	MYBHv1 binding site
	CGTCA-motif	Hordeum vulgare	CGTCA	5	cis-acting regulatory element involved in the MeJA-responsiveness
	ERE	Dianthus caryophyllus	ATTTCAAA	8	ethylene-responsive element
	G-Box	Pisum sativum	CACGTT	6	cis-acting regulatory element involved in light responsiveness
	G-box	Zea mays	CACGTT	6	cis-acting regulatory element involved in light responsiveness
	GCC box	Arabidopsis thaliana	AGCCGCC	7
	I-box	Flaveria trinervia	GATATGG	7	part of a light responsive element
	LTR	Hordeum vulgare	CCGAAA	6	cis-acting element involved in low-temperature responsiveness
	MBS	Zea mays	CGGTCA	6	MYB Binding Site
	MRE	Petroselinum crispum	AACCTAA	7	MYB binding site involved in light responsiveness
	O2-site	Zea mays	GATGACATGG	9	cis-acting regulatory element involved in zein metabolism regulation
	OBP-1 site	Arabidopsis thaliana	TACACTTTTGG	10	cis-acting regulatory element
	P-box	Oryza sativa	CCTTTTG	7	gibberellin-responsive element
	Skn-1_motif	Oryza sativa	GTCAT	5	cis-acting regulatory element required for endosperm expression
	Sp1	Oryza sativa	GGGCGG	6	light responsive element
	TATA-box	Arabidopsis thaliana	TATAAAA	7	core promoter element around -30 of transcription start
	TATCCAT/C-motif	Oryza sativa	TATCCAT	7
	TGACG-motif	Hordeum vulgare	TGACG	5	cis-acting regulatory element involved in the MeJA-responsiveness
	W box	Arabidopsis thaliana	TTGACC	6
CcAGO3b	5UTR Py-rich stretch	Lycopersicon esculentum	TTTCTTCTCT	9	cis-acting element conferring high transcription levels
	AAGAA-motif	Avena sativa	GAAAGAA	7
	ABRE	Arabidopsis thaliana	TACGGTC	7	cis-acting element involved in the abscisic acid responsiveness
	ARE	Zea mays	TGGTTT	6	cis-acting regulatory element essential for the anaerobic induction
	Box 4	Petroselinum crispum	ATTAAT	6	part of a conserved DNA module involved in light responsiveness
	Box I	Pisum sativum	TTTCAAA	7	light responsive element
	Box III	Pisum sativum	CATTTACACT	9	protein binding site
	Box-W1	Petroselinum crispum	TTGACC	6	fungal elicitor responsive element
	CAAT-box	Glycine max	CAATT	5	common cis-acting element in promoter and enhancer regions
	CAT-box	Arabidopsis thaliana	GCCACT	6	cis-acting regulatory element related to meristem expression
	CATT-motif	Zea mays	GCATTC	6	part of a light responsive element
	CGTCA-motif	Hordeum vulgare	CGTCA	5	cis-acting regulatory element involved in the MeJA-responsiveness
	ERE	Dianthus caryophyllus	ATTTCAAA	8	ethylene-responsive element
	G-box	Zea mays	CACGAC	6	cis-acting regulatory element involved in light responsiveness
	GA-motif	Arabidopsis thaliana	ATAGATAA	8	part of a light responsive element
	GARE-motif	Brassica oleracea	AAACAGA	7	gibberellin-responsive element
	GT1-motif	Solanum tuberosum	GTGTGTGAA	9	light responsive element
	HSE	Brassica oleracea	AAAAAATTTC	9	cis-acting element involved in heat stress responsiveness
	MBS	Zea mays	CGGTCA	6	MYB Binding Site
	O2-site	Zea mays	GATGATGTGG	9	cis-acting regulatory element involved in zein metabolism regulation
	Skn-1_motif	Oryza sativa	GTCAT	5	cis-acting regulatory element required for endosperm expression
	Sp1	Zea mays	CC(G/A)CCC	5.5	light responsive element
	TATA-box	Glycine max	TAATA	5	core promoter element around -30 of transcription start
	TATC-box	Oryza sativa	TATCCCA	7	cis-acting element involved in gibberellin-responsiveness
	TC-rich repeats	Nicotiana tabacum	ATTTTCTTCA	9	cis-acting element involved in defense and stress responsiveness
	TCA-element	Brassica oleracea	GAGAAGAATA	9	cis-acting element involved in salicylic acid responsiveness
	TCT-motif	Arabidopsis thaliana	TCTTAC	6	part of a light responsive element
	TGACG-motif	Hordeum vulgare	TGACG	5	cis-acting regulatory element involved in the MeJA-responsiveness
	TGG-motif	Gossypium hirsutum	GGTTGCCA	8	part of a light responsive element
CcAGO3a	ARE	Zea mays	TGGTTT	6	cis-acting regulatory element essential for the anaerobic induction
	AT-rich element	Glycine max	ATAGAAATCAA	10	binding site of AT-rich DNA binding protein (ATBP-1)
	AT-rich sequence	Pisum sativum	TAAAATACT	9	element for maximal elicitor-mediated activation (2copies)
	AT1-motif	Solanum tuberosum	AATTATTTTTTATT	13	part of a light responsive module
	ATCT-motif	Arabidopsis thaliana	AATCTAATCT	9	part of a conserved DNA module involved in light responsiveness
	Box 4	Petroselinum crispum	ATTAAT	6	part of a conserved DNA module involved in light responsiveness
	Box I	Pisum sativum	TTTCAAA	7	light responsive element
	Box-W1	Petroselinum crispum	TTGACC	6	fungal elicitor responsive element
	CAAT-box	Glycine max	CAATT	5	common cis-acting element in promoter and enhancer regions
	CGTCA-motif	Hordeum vulgare	CGTCA	5	cis-acting regulatory element involved in the MeJA-responsiveness
	ERE	Dianthus caryophyllus	ATTTCAAA	8	ethylene-responsive element
	G-box	Zea mays	CACGTC	6	cis-acting regulatory element involved in light responsiveness
	GA-motif	Arabidopsis thaliana	ATAGATAA	8	part of a light responsive element
	GARE-motif	Brassica oleracea	TCTGTTG	7	gibberellin-responsive element
	GCN4_motif	Oryza sativa	TGTGTCA	7	cis-regulatory element involved in endosperm expression
	LAMP-element	Spinacia oleracea	CCAAAACCA	9	part of a light responsive element
	O2-site	Zea mays	GTTGACGTGA	9	cis-acting regulatory element involved in zein metabolism regulation
	Skn-1_motif	Oryza sativa	GTCAT	5	cis-acting regulatory element required for endosperm expression
	TATA-box	Brassica napus	ATATAT	20	core promoter element around -30 of transcription start
	TCA-element	Brassica oleracea	GAGAAGAATA	9	cis-acting element involved in salicylic acid responsiveness
	TGA-element	Brassica oleracea	AACGAC	6	auxin-responsive element
	TGACG-motif	Hordeum vulgare	TGACG	5	cis-acting regulatory element involved in the MeJA-responsiveness
	as-2-box	Nicotiana tabacum	GATAatGATG	10	involved in shoot-specific expression and light responsiveness
Groundnut
AdAGO10f	5UTR Py-rich stretch	Lycopersicon esculentum	TTTCTTCTCT	9	cis-acting element conferring high transcription levels
	AAGAA-motif	Avena sativa	gGTAAAGAAA	9
	ARE	Zea mays	TGGTTT	6	cis-acting regulatory element essential for the anaerobic inducti
	Box I	Pisum sativum	TTTCAAA	7	light responsive element
	Box-W1	Petroselinum crispum	TTGACC	6	fungal elicitor responsive element
	CAAT-box	Arabidopsis thaliana	CCAAT	5	common cis-acting element in promoter and enhancer regions
	CGTCA-motif	Hordeum vulgare	CGTCA	5	cis-acting regulatory element involved in the MeJA-responsiveness
	F-box	Lycopersicon esculentum	CTATTCTCATT	10
	G-Box	Pisum sativum	CACGTT	6	cis-acting regulatory element involved in light responsiveness
	G-box	Arabidopsis thaliana	GCCACGTGGA	9	cis-acting regulatory element involved in light responsiveness
	GCN4_motif	Oryza sativa	CAAGCCA	7	cis-regulatory element involved in endosperm expression
	GT1-motif	Arabidopsis thaliana	GGTTAA	6	light responsive element
	LTR	Hordeum vulgare	CCGAAA	6	cis-acting element involved in low-temperature responsiveness
	MBS	Arabidopsis thaliana	CAACTG	6	MYB binding site involved in drought-inducibility
	Skn-1_motif	Oryza sativa	GTCAT	5	cis-acting regulatory element required for endosperm expression
	Sp1	Zea mays	CC(G/A)CCC	5.5	light responsive element
	TATA-box	Arabidopsis thaliana	tcTATATAtt	9	core promoter element around -30 of transcription start
	TATC-box	Oryza sativa	TATCCCA	7	cis-acting element involved in gibberellin-responsiveness
	TATCCAT/C-motif	Oryza sativa	TATCCAT	7
	TC-rich repeats	Nicotiana tabacum	ATTCTCTAAC	9	cis-acting element involved in defense and stress responsiveness
	TCT-motif	Arabidopsis thaliana	TCTTAC	6	part of a light responsive element
	TGACG-motif	Hordeum vulgare	TGACG	5	cis-acting regulatory element involved in the MeJA-responsiveness
	TGG-motif	Gossypium hirsutum	GGTTGCCA	8	part of a light responsive element
	W box	Arabidopsis thaliana	TTGACC	6
	box II	Petroselinum hortense	TCCACGTGGC	9	part of a light responsive element
	box S	Arabidopsis thaliana	AGCCACC	7
AdAGO3b	ACE	Petroselinum crispum	GACACGTATG	9	cis-acting element involved in light responsiveness
	ARE	Zea mays	TGGTTT	6	cis-acting regulatory element essential for the anaerobic induction
	Box 4	Petroselinum crispum	ATTAAT	6	part of a conserved DNA module involved in light responsiveness
	Box I	Pisum sativum	TTTCAAA	7	light responsive element
	CAAT-box	Glycine max	CAATT	5	common cis-acting element in promoter and enhancer regions
	CATT-motif	Zea mays	GCATTC	6	part of a light responsive element
	CCAAT-box	Hordeum vulgare	CAACGG	6	MYBHv1 binding site
	CGTCA-motif	Hordeum vulgare	CGTCA	5	cis-acting regulatory element involved in the MeJA-responsiveness
	G-box	Zea mays	CACGTC	6	cis-acting regulatory element involved in light responsiveness
	GATA-motif	Solanum tuberosum	AAGGATAAGG	9	part of a light responsive element
	HSE	Brassica oleracea	AAAAAATTTC	9	cis-acting element involved in heat stress responsiveness
	MBS	Arabidopsis thaliana	TAACTG	6	MYB binding site involved in drought-inducibility
	O2-site	Zea mays	GATGATGTGG	9	cis-acting regulatory element involved in zein metabolism regulation
	Skn-1_motif	Oryza sativa	GTCAT	5	cis-acting regulatory element required for endosperm express
	Sp1	Zea mays	CC(G/A)CCC	5	light responsive element
	TATA-box	Pisum sativum	TATAAAAT	8	core promoter element around -30 of transcription start
	TC-rich repeats	Nicotiana tabacum	ATTCTCTAAC	9	cis-acting element involved in defense and stress responsiveness
	TGA-element	Brassica oleracea	AACGAC	6	auxin-responsive element
	TGACG-motif	Hordeum vulgare	TGACG	5	cis-acting regulatory element involved in the MeJA-responsiveness
	WUN-motif	Brassica oleracea	TCATTACGAA	9	wound-responsive element
	as-2-box	Nicotiana tabacum	GATAatGATG	9	involved in shoot-specific expression and light responsiveness
	chs-CMA1a	Daucus carota	TTACTTAA	8	part of a light responsive elemen
	circadian	Lycopersicon esculentum	CAANNNNATC	6	cis-acting regulatory element involved in circadian control
	AC-II	Phaseolus vulgaris	(C/T)T(T/C)(C/T)(A/C)(A/C)C(A/C)A(A/C)C(C/A)(C/A)C	9
	AE-box	Arabidopsis thaliana	AGAAACTT	8	part of a module for light response
	ARE	Zea mays	TGGTTT	6	cis-acting regulatory element essential for the anaerobic induction
	ATCT-motif	Arabidopsis thaliana	AATCTAATCT	9	part of a conserved DNA module involved in light responsiveness
	Box 4	Petroselinum crispum	ATTAAT	6	part of a conserved DNA module involved in light responsiveness
	Box-W1	Petroselinum crispum	TTGACC	6	fungal elicitor responsive element
	G-box	Nicotiana plumbaginifolia	CAGACGTGGCA	10	cis-acting regulatory element involved in light responsiveness
	GA-motif	Arabidopsis thaliana	ATAGATAA	8	part of a light responsive element
	GAG-motif	Hordeum vulgare	GGAGATG	7	part of a light responsive element
	GC-motif	Zea mays	CCCCCG	6	enhancer-like element involved in anoxic specific inducibility
	Nodule-site2	Glycine max	CTTAAATTATTTATTT	15	nodule specific factor binding site
	circadian	Lycopersicon esculentum	CAANNNNATC	6	cis-acting regulatory element involved in circadian control
AdAGO3a	AAGAA-motif	Avena sativa	GAAAGAA	7
	AC-II	Phaseolus vulgaris	(C/T)T(T/C)(C/T)(A/C)(A/C)C(A/C)A(A/C)C(C/A)(C/A)C	9
	AE-box	Arabidopsis thaliana	AGAAACTT	8	part of a module for light response
	ARE	Zea mays	TGGTTT	6	cis-acting regulatory element essential for the anaerobic induction
	ATCT-motif	Arabidopsis thaliana	AATCTAATCT	9	part of a conserved DNA module involved in light responsiveness
	Box 4	Petroselinum crispum	ATTAAT	6	part of a conserved DNA module involved in light responsiveness
	Box-W1	Petroselinum crispum	TTGACC	6	fungal elicitor responsive element
	CAAT-box	Brassica rapa	CAAAT	5	common cis-acting element in promoter and enhancer regions
	CAT-box	Arabidopsis thaliana	GCCACT	6	cis-acting regulatory element related to meristem expression
	CCAAT-box	Hordeum vulgare	CAACGG	6	MYBHv1 binding site
	CGTCA-motif	Hordeum vulgare	CGTCA	5	cis-acting regulatory element involved in the MeJA-responsiveness
	G-Box	Pisum sativum	CACGTT	6	cis-acting regulatory element involved in light responsiveness
	G-box	Nicotiana plumbaginifolia	CAGACGTGGCA	10	cis-acting regulatory element involved in light responsiveness
	GA-motif	Arabidopsis thaliana	ATAGATAA	8	part of a light responsive element
	GAG-motif	Hordeum vulgare	GGAGATG	7	part of a light responsive element
	GC-motif	Zea mays	CCCCCG	6	enhancer-like element involved in anoxic specific inducibility
	HSE	Brassica oleracea	AGAAAATTCG	9	cis-acting element involved in heat stress responsiveness
	MBS	Arabidopsis thaliana	CAACTG	6	MYB binding site involved in drought-inducibility
	Nodule-site2	Glycine max	CTTAAATTATTTATTT	15	nodule specific factor binding site
	Skn-1_motif	Oryza sativa	GTCAT	5	cis-acting regulatory element required for endosperm expression
	Sp1	Zea mays	CC(G/A)CCC	5	light responsive element
	TATA-box	Glycine max	TAATA	5	core promoter element around -30 of transcription start
	TC-rich repeats	Nicotiana tabacum	ATTTTCTTCA	9	cis-acting element involved in defense and stress responsiveness
	TCA-element	Nicotiana tabacum	CCATCTTTTT	9	cis-acting element involved in salicylic acid responsiveness
	TGACG-motif	Hordeum vulgare	TGACG	5	cis-acting regulatory element involved in the MeJA-responsiveness
	W box	Arabidopsis thaliana	TTGACC	6
	box S	Arabidopsis thaliana	AGCCACC	7
	circadian	Lycopersicon esculentum	CAANNNNATC	6	cis-acting regulatory element involved in circadian control
AdAGO4c	AAGAA-motif	Avena sativa	gGTAAAGAAA	9
	AE-box	Arabidopsis thaliana	AGAAACAA	8	part of a module for light response
	ARE	Zea mays	TGGTTT	6	cis-acting regulatory element essential for the anaerobic induction
	ATCT-motif	Arabidopsis thaliana	AATCTAATCT	9	part of a conserved DNA module involved in light responsiveness
	Box 4	Petroselinum crispum	ATTAAT	6	part of a conserved DNA module involved in light responsiveness
	Box-W1	Petroselinum crispum	TTGACC	6	fungal elicitor responsive element
	CAAT-box	Brassica rapa	CAAAT	5	common cis-acting element in promoter and enhancer regio
	CAT-box	Arabidopsis thaliana	GCCACT	6	cis-acting regulatory element related to meristem expression
	CATT-motif	Zea mays	GCATTC	6	part of a light responsive element
	GAG-motif	Spinacia oleracea	AGAGATG	7	part of a light responsive element
	GCN4_motif	Oryza sativa	TGAGTCA	7	cis-regulatory element involved in endosperm expression
	GT1-motif	Avena sativa	GGTTAAT	7	light responsive element
	MBS	Zea mays	CGGTCA	6	MYB Binding Site
	MRE	Petroselinum crispum	AACCTAA	7	MYB binding site involved in light responsiveness
	MSA-like	Catharanthus roseus	(T/C)C(T/C)AACGG(T/C)(T/C)A	8.5	cis-acting element involved in cell cycle regulation
	P-box	Oryza sativa	CCTTTTG	7	gibberellin-responsive element
	RY-element	Helianthus annuus	CATGCATG	8	cis-acting regulatory element involved in seed-specific regulation
	Skn-1_motif	Oryza sativa	GTCAT	5	cis-acting regulatory element required for endosperm expression
	Sp1	Zea mays	CC(G/A)CCC	5.5	light responsive element
	TATA-box	Arabidopsis thaliana	TATAA	5	core promoter element around -30 of transcription start
	TC-rich repeats	Nicotiana tabacum	ATTCTCTAAC	9	cis-acting element involved in defense and stress responsiveness
	W box	Arabidopsis thaliana	TTGACC	6
	circadian	Lycopersicon esculentum	CAAAGATATC	9	cis-acting regulatory element involved in circadian control
AdAGO7	ARE	Zea mays	TGGTTT	6	cis-acting regulatory element essential for the anaerobic induction
	ATCT-motif	Arabidopsis thaliana	AATCTAATCT	9	part of a conserved DNA module involved in light responsiveness
	ATGCAAAT motif	Oryza sativa	ATACAAAT	8	cis-acting regulatory element associated to the TGAGTCA motif
	Box 4	Petroselinum crispum	ATTAAT	6	part of a conserved DNA module involved in light responsiveness
	Box I	Pisum sativum	TTTCAAA	7	light responsive element
	CAAT-box	Hordeum vulgare	CAAT	4	common cis-acting element in promoter and enhancer regions
	ELI-box3	Brassica oleracea	AAACCAATT	9	elicitor-responsive element
	GAG-motif	Arabidopsis thaliana	AGAGAGT	7	part of a light responsive element
	GC-motif	Zea mays	CCCCCG	6	enhancer-like element involved in anoxic specific inducibility
	GT1-motif	Arabidopsis thaliana	GGTTAA	6	light responsive element
	HSE	Lycopersicon esculentum	CNNGAANNTTCNNG	8	cis-acting element involved in heat stress responsiveness
	MBS	Arabidopsis thaliana	TAACTG	6	MYB binding site involved in drought-inducibility
	O2-site	Zea mays	GTTGACGTGA	9	cis-acting regulatory element involved in zein metabolism regulation
	Skn-1_motif	Oryza sativa	GTCAT	5	cis-acting regulatory element required for endosperm expression
	Sp1	Zea mays	CC(G/A)CCC	5.5	light responsive element
	TATA-box	Lycopersicon esculentum	TTTTA	5	core promoter element around -30 of transcription start
	TC-rich repeats	Nicotiana tabacum	ATTCTCTAAC	9	cis-acting element involved in defense and stress responsiveness
	TCA-element	Nicotiana tabacum	CCATCTTTTT	9	cis-acting element involved in salicylic acid responsiveness
	TGG-motif	Gossypium hirsutum	GGTTGCCA	8	part of a light responsive element
	circadian	Lycopersicon esculentum	CAANNNNATC	6	cis-acting regulatory element involved in circadian control
AdAGO9	A-box	Petroselinum crispum	CCGTCC	6	cis-acting regulatory element
	ACE	Petroselinum crispum	AAAACGTTTA	9	cis-acting element involved in light responsiveness
	ARE	Zea mays	TGGTTT	6	cis-acting regulatory element essential for the anaerobic induction
	AT1-motif	Solanum tuberosum	AATTATTTTTTATT	14	part of a light responsive module
	ATCT-motif	Arabidopsis thaliana	AATCTAATCT	10	part of a conserved DNA module involved in light responsiveness
	ATGCAAAT motif	Oryza sativa	ATACAAAT	8	cis-acting regulatory element associated to the TGAGTCA motif
	Box 4	Petroselinum crispum	ATTAAT	6	part of a conserved DNA module involved in light responsiveness
	Box I	Pisum sativum	TTTCAAA	7	light responsive element
	CAAT-box	Glycine max	CAATT	5	common cis-acting element in promoter and enhancer regions
	CATT-motif	Zea mays	GCATTC	6	part of a light responsive element
	CCGTCC-box	Arabidopsis thaliana	CCGTCC	6	cis-acting regulatory element related to meristem specific activation
	ERE	Dianthus caryophyllus	ATTTCAAA	8	ethylene-responsive element
	GT1-motif	Arabidopsis thaliana	GGTTAA	6	light responsive element
	HSE	Brassica oleracea	AAAAAATTTC	9	cis-acting element involved in heat stress responsiveness
	I-box	Glycine max	GATAAGATA	9	part of a light responsive element
	LTR	Hordeum vulgare	CCGAAA	6	cis-acting element involved in low-temperature responsiveness
	MBS	Arabidopsis thaliana	TAACTG	6	MYB binding site involved in drought-inducibility
	TATA-box	Glycine max	TAATA	5	core promoter element around -30 of transcription start
	TC-rich repeats	Nicotiana tabacum	ATTTTCTTCA	9	cis-acting element involved in defense and stress responsiveness
	TCA-element	Nicotiana tabacum	CCATCTTTTT	9	cis-acting element involved in salicylic acid responsiveness
	TCT-motif	Arabidopsis thaliana	TCTTAC	6	part of a light responsive element
	circadian	Lycopersicon esculentum	CAANNNNATC	6	cis-acting regulatory element involved in circadian control
AdAGO6	3-AF1 binding site	Solanum tuberosum	AAGAGATATTT	10	light responsive element
	5UTR Py-rich stretch	Lycopersicon esculentum	TTTCTTCTCT	9	cis-acting element conferring high transcription levels
	AAGAA-motif	Avena sativa	GAAAGAA	7
	AE-box	Arabidopsis thaliana	AGAAACAA	8	part of a module for light response
	ARE	Zea mays	TGGTTT	6	cis-acting regulatory element essential for the anaerobic induction
	AT-rich element	Glycine max	ATAGAAATCAA	10	binding site of AT-rich DNA binding protein (ATBP-1)
	Box 4	Petroselinum crispum	ATTAAT	6	part of a conserved DNA module involved in light responsiveness
	Box I	Pisum sativum	TTTCAAA	7	light responsive element
	Box-W1	Petroselinum crispum	TTGACC	6	fungal elicitor responsive element
	CAAT-box	Glycine max	CAATT	5	common cis-acting element in promoter and enhancer regions
	CATT-motif	Zea mays	GCATTC	6	part of a light responsive element
	F-box	Lycopersicon esculentum	CTATTCTCATT	10
	GA-motif	Arabidopsis thaliana	ATAGATAA	8	part of a light responsive element
	GARE-motif	Brassica oleracea	AAACAGA	7	gibberellin-responsive element
	GATA-motif	Arabidopsis thaliana	AAGATAAGATT	10	part of a light responsive element
	GT1-motif	Arabidopsis thaliana	GGTTAA	6	light responsive element
	HSE	Brassica oleracea	AAAAAATTTC	9	cis-acting element involved in heat stress responsivene
	I-box	Arabidopsis thaliana	acGATAATC	9	part of a light responsive element
	LTR	Hordeum vulgare	CCGAAA	6	cis-acting element involved in low-temperature responsiveness
	MRE	Petroselinum crispum	AACCTAA	7	MYB binding site involved in light responsiveness
	TATA-box	Arabidopsis thaliana	TATAAAA	7	core promoter element around -30 of transcription start
	TC-rich repeats	Nicotiana tabacum	ATTTTCTTCA	9	cis-acting element involved in defense and stress responsiveness
	W box	Arabidopsis thaliana	TTGACC	6
AdAGO4a	3-AF1 binding site	Solanum tuberosum	AAGAGATATTT	10	light responsive element
	5UTR Py-rich stretch	Lycopersicon esculentum	TTTCTTCTCT	9	cis-acting element conferring high transcription levels
	AAGAA-motif	Avena sativa	GAAAGAA	7
	ACE	Petroselinum crispum	AAAACGTTTA	9	cis-acting element involved in light responsiveness
	ARE	Zea mays	TGGTTT	6	cis-acting regulatory element essential for the anaerobic induction
	AT1-motif	Solanum tuberosum	AATTATTTTTTATT	13	part of a light responsive module
	ATCT-motif	Arabidopsis thaliana	AATCTAATCT	10	part of a conserved DNA module involved in light responsiveness
	Box 4	Petroselinum crispum	ATTAAT	6	part of a conserved DNA module involved in light responsiveness
	Box I	Pisum sativum	TTTCAAA	7	light responsive element
	CAAT-box	Arabidopsis thaliana	CCAAT	5	common cis-acting element in promoter and enhancer regions
	CGTCA-motif	Hordeum vulgare	CGTCA	5	cis-acting regulatory element involved in the MeJA-responsiveness
	EIRE	Nicotiana tabacum	TTCGACC	7	elicitor-responsive element
	ERE	Dianthus caryophyllus	ATTTCAAA	8	ethylene-responsive element
	GCN4_motif	Oryza sativa	CAAGCCA	7	cis-regulatory element involved in endosperm expression
	GT1-motif	Arabidopsis thaliana	GGTTAA	6	light responsive element
	HSE	Brassica oleracea	AAAAAATTTC	9	cis-acting element involved in heat stress responsiveness
	L-box	Lycopersicon esculentum	AAATTAACCAAC	11	part of a light responsive element
	MRE	Petroselinum crispum	AACCTAA	7	MYB binding site involved in light responsiveness
	Sp1	Zea mays	CC(G/A)CCC	5	light responsive element
	TATA-box	Lycopersicon esculentum	TTTTA	5	core promoter element around -30 of transcription start
	TC-rich repeats	Nicotiana tabacum	ATTTTCTCCA	9	cis-acting element involved in defense and stress responsiveness
	TCA-element	Nicotiana tabacum	CCATCTTTTT	9	cis-acting element involved in salicylic acid responsiveness
	TCCACCT-motif	Petroselinum hortense	TCCACCT	7
	TCT-motif	Arabidopsis thaliana	TCTTAC	6	part of a light responsive element
	TGACG-motif	Hordeum vulgare	TGACG	5	cis-acting regulatory element involved in the MeJA-responsiveness
	chs-CMA2a	Petroselinum crispum	TCACTTGA	8	part of a light responsive element
	circadian	Lycopersicon esculentum	CAAAGATATC	9	cis-acting regulatory element involved in circadian control
AdAGO5	5UTR Py-rich stretch	Lycopersicon esculentum	TTTCTTCTCT	10	cis-acting element conferring high transcription levels
	AAGAA-motif	Avena sativa	gGTAAGAA	8
	ABRE	Arabidopsis thaliana	TACGTG	6	cis-acting element involved in the abscisic acid responsiveness
	AE-box	Arabidopsis thaliana	AGAAACAT	8	part of a module for light response
	ARE	Zea mays	TGGTTT	6	cis-acting regulatory element essential for the anaerobic induction
	AuxRR-core	Nicotiana tabacum	GGTCCAT	7	cis-acting regulatory element involved in auxin responsiveness
	Box I	Pisum sativum	TTTCAAA	7	light responsive element
	CAAT-box	Glycine max	CAATT	5	common cis-acting element in promoter and enhancer regions
	CATT-motif	Zea mays	GCATTC	6	part of a light responsive element
	CCAAT-box	Hordeum vulgare	CAACGG	6	MYBHv1 binding site
	CGTCA-motif	Hordeum vulgare	CGTCA	5	cis-acting regulatory element involved in the MeJA-responsiveness
	G-Box	Antirrhinum majus	CACGTA	6	cis-acting regulatory element involved in light responsiveness
	G-box	Daucus carota	TACGTG	6	cis-acting regulatory element involved in light responsiveness
	GA-motif	Arabidopsis thaliana	ATAGATAA	8	part of a light responsive element
	GATA-motif	Arabidopsis thaliana	AAGATAAGATT	10	part of a light responsive element
	GC-motif	Zea mays	CCCCCG	6	enhancer-like element involved in anoxic specific inducibility
	GT1-motif	Arabidopsis thaliana	GGTTAA	6	light responsive element
	LTR	Hordeum vulgare	CCGAAA	6	cis-acting element involved in low-temperature responsiveness
	Skn-1_motif	Oryza sativa	GTCAT	5	cis-acting regulatory element required for endosperm expression
	Sp1	Zea mays	CC(G/A)CCC	5.5	light responsive element
	TATA-box	Helianthus annuus	TATACA	6	core promoter element around -30 of transcription start
	TC-rich repeats	Nicotiana tabacum	GTTTTCTTAC	9	cis-acting element involved in defense and stress responsiveness
	TCA-element	Brassica oleracea	GAGAAGAATA	9	cis-acting element involved in salicylic acid responsiveness
	TCT-motif	Arabidopsis thaliana	TCTTAC	6	part of a light responsive element
	TGACG-motif	Hordeum vulgare	TGACG	5	cis-acting regulatory element involved in the MeJA-responsiveness
	as-2-box	Nicotiana tabacum	GATAatGATG	9	involved in shoot-specific expression and light responsiveness
AdAGO10a	4cl-CMA2b	Petroselinum crispum	TCTCACCAACC	10	light responsive element
	5UTR Py-rich stretch	Lycopersicon esculentum	TTTCTTCTCT	9	cis-acting element conferring high transcription levels
	ABRE	Arabidopsis thaliana	CACGTG	6	cis-acting element involved in the abscisic acid responsiveness
	AC-I	Populus tremuloides	TCTCACCAACC	10
	ARE	Zea mays	TGGTTT	6	cis-acting regulatory element essential for the anaerobic induction
	AuxRR-core	Nicotiana tabacum	GGTCCAT	7	cis-acting regulatory element involved in auxin responsiveness
	CAAT-box	Glycine max	CAATT	5	common cis-acting element in promoter and enhancer regions
	CAT-box	Arabidopsis thaliana	GCCACT	6	cis-acting regulatory element related to meristem expression
	ELI-box3	Brassica oleracea	AAACCAATT	9	elicitor-responsive element
	G-Box	Pisum sativum	CACGTG	6	cis-acting regulatory element involved in light responsiveness
	G-box	Arabidopsis thaliana	CACGTG	6	cis-acting regulatory element involved in light responsiveness
	GARE-motif	Brassica oleracea	AAACAGA	7	gibberellin-responsive element
	GATA-motif	Solanum tuberosum	AAGGATAAGG	9	part of a light responsive element
	HD-Zip 1	Arabidopsis thaliana	CAAT(A/T)ATTG	8.5	element involved in differentiation of the palisade mesophyll cells
	HD-Zip 2	Arabidopsis thaliana	CAAT(G/C)ATTG	8	element involved in the control of leaf morphology development
	I-box	Nicotiana plumbaginifolia	CTCTTATGCT	9	part of a light responsive element
	L-box	Petroselinum crispum	TCTCACCAACC	10	part of a light responsive element
	Skn-1_motif	Oryza sativa	GTCAT	5	cis-acting regulatory element required for endosperm expression
	Sp1	Zea mays	CC(G/A)CCC	5	light responsive element
	TATA-box	Glycine max	TAATA	5	core promoter element around -30 of transcription start
	TCA-element	Brassica oleracea	GAGAAGAATA	9	cis-acting element involved in salicylic acid responsiveness
	TCCC-motif	Spinacia oleracea	TCTCCCT	7	part of a light
	TCT-motif	Arabidopsis thaliana	TCTTAC	6	part of a light responsive element
	as-2-box	Nicotiana tabacum	GATAatGATG	9	involved in shoot-specific expression and light responsiveness
	box S	Arabidopsis thaliana	AGCCACC	7
	circadian	Lycopersicon esculentum	CAANNNNATC	6	cis-acting regulatory element involved in circadian control
AdAGO1	5UTR Py-rich stretch	Lycopersicon esculentum	TTTCTTCTCT	9	cis-acting element conferring high transcription levels
	A-box	Petroselinum crispum	CCGTCC	6	cis-acting regulatory element
	AC-II	Phaseolus vulgaris	(C/T)T(T/C)(C/T)(A/C)(A/C)C(A/C)A(A/C)C(C/A)(C/A)C	9
	ACE	Petroselinum crispum	AAAACGTTTA	9	cis-acting element involved in light responsiveness
	AE-box	Arabidopsis thaliana	AGAAACAA	8	part of a module for light response
	ARE	Zea mays	TGGTTT	6	cis-acting regulatory element essential for the anaerobic induction
	AT1-motif	Solanum tuberosum	ATTAATTTTACA	11	part of a light responsive module
	Box 4	Petroselinum crispum	ATTAAT	6	part of a conserved DNA module involved in light responsiveness
	Box I	Pisum sativum	TTTCAAA	7	light responsive element
	CAAT-box	Arabidopsis thaliana	CCAAT	5	common cis-acting element in promoter and enhancer regions
	CCGTCC-box	Arabidopsis thaliana	CCGTCC	6	cis-acting regulatory element related to meristem specific activation
	GA-motif	Helianthus annuus	AAAGATGA	8	part of a light responsive element
	GAG-motif	Arabidopsis thaliana	AGAGAGT	7	part of a light responsive element
	GARE-motif	Brassica oleracea	AAACAGA	7	gibberellin-responsive element
	I-box	Larix laricina	GTATAAGGCC	9	part of a light responsive element
	MBSI	Petunia hybrida	aaaAaaC(G/C)GTTA	11.5	MYB binding site involved in flavonoid biosynthetic genes regulation
	MRE	Petroselinum crispum	AACCTAA	7	MYB binding site involved in light responsiveness
	Skn-1_motif	Oryza sativa	GTCAT	5	cis-acting regulatory element required for endosperm expression
	TATA-box	Glycine max	TAATA	5	core promoter element around -30 of transcription start
	TC-rich repeats	Nicotiana tabacum	ATTCTCTAAC	9	cis-acting element involved in defense and stress responsiveness
	TCA-element	Brassica oleracea	GAGAAGAATA	9	cis-acting element involved in salicylic acid responsiveness
	chs-CMA1a	Daucus carota	TTACTTAA	8	part of a light responsive element
	chs-CMA2b	Daucus carota	ATTGCAACTCAA	11	part of a light responsive element
	circadian	Lycopersicon esculentum	CAANNNNATC	6	cis-acting regulatory element involved in circadian control
AiAGO10f	5UTR Py-rich stretch	Lycopersicon esculentum	TTTCTTCTCT	9	cis-acting element conferring high transcription levels
	AE-box	Arabidopsis thaliana	AGAAACAA	8	part of a module for light response
	ATCT-motif	Zea mays	AATCTGATCG	9	part of a conserved DNA module involved in light responsiveness
	ATGCAAAT motif	Oryza sativa	ATACAAAT	8	cis-acting regulatory element associated to the TGAGTCA motif
	Box 4	Petroselinum crispum	ATTAAT	6	part of a conserved DNA module involved in light responsiveness
	Box I	Pisum sativum	TTTCAAA	7	light responsive element
	CAAT-box	Glycine max	CAATT	5	common cis-acting element in promoter and enhancer regions
	CGTCA-motif	Hordeum vulgare	CGTCA	5	cis-acting regulatory element involved in the MeJA-responsiveness
	G-box	Zea mays	CACGTC	6	cis-acting regulatory element involved in light responsiveness
	GAG-motif	Spinacia oleracea	AGAGATG	7	part of a light responsive element
	GARE-motif	Brassica oleracea	AAACAGA	7	gibberellin-responsive element
	I-box	Pisum sativum	ATGATATGA	9	part of a light responsive element
	MBS	Arabidopsis thaliana	CAACTG	6	MYB binding site involved in drought-inducibility
	MNF1	Zea mays	GTGCCC(A/T)(A/T)	6.5	light responsive element
	O2-site	Zea mays	GTTGACGTGA	9	cis-acting regulatory element involved in zein metabolism regulation
	TATA-box	Glycine max	TAATA	5	core promoter element around -30 of transcription start
	TC-rich repeats	Nicotiana tabacum	ATTTTCTCCA	9	cis-acting element involved in defense and stress responsiveness
	TCT-motif	Arabidopsis thaliana	TCTTAC	6	part of a light responsive element
	TGACG-motif	Hordeum vulgare	TGACG	5	cis-acting regulatory element involved in the MeJA-responsiveness
	Unnamed__6	Zea mays	taTAAATATct	10
	WUN-motif	Brassica oleracea	TCATTACGAA	9	wound-responsive element
	box S	Arabidopsis thaliana	AGCCACC	7
	circadian	Lycopersicon esculentum	CAAAGATATC	9	cis-acting regulatory element involved in circadian control
AiAGO7	A-box	Petroselinum crispum	CCGTCC	6	cis-acting regulatory element
	AAAC-motif	Spinacia oleracea	CAATCAAAACCT	11	light responsive element
	AAGAA-motif	Avena sativa	GAAAGAA	7
	ARE	Zea mays	TGGTTT	6	cis-acting regulatory element essential for the anaerobic induction
	ATCT-motif	Arabidopsis thaliana	AATCTAATCT	9	part of a conserved DNA module involved in light responsiveness
	ATGCAAAT motif	Oryza sativa	ATACAAAT	8	cis-acting regulatory element associated to the TGAGTCA motif
	Box 4	Petroselinum crispum	ATTAAT	6	part of a conserved DNA module involved in light responsiveness
	Box I	Pisum sativum	TTTCAAA	7	light responsive element
	CAAT-box	Brassica rapa	CAAAT	5	common cis-acting element in promoter and enhancer regions
	CAT-box	Arabidopsis thaliana	GCCACT	6	cis-acting regulatory element related to meristem expression
	CCGTCC-box	Arabidopsis thaliana	CCGTCC	6	cis-acting regulatory element related to meristem specific activation
	EIRE	Nicotiana tabacum	TTCGACC	7	elicitor-responsive element
	ELI-box3	Brassica oleracea	AAACCAATT	9	elicitor-responsive element
	GAG-motif	Arabidopsis thaliana	AGAGAGT	7	part of a light responsive element
	GARE-motif	Brassica oleracea	AAACAGA	7	gibberellin-responsive element
	GT1-motif	Arabidopsis thaliana	GGTTAA	6	light responsive element
	HSE	Lycopersicon esculentum	CNNGAANNTTCNNG	8	cis-acting element involved in heat stress responsiveness
	Sp1	Zea mays	CC(G/A)CCC	5	light responsive element
	TATA-box	Lycopersicon esculentum	TTTTA	5	core promoter element around -30 of transcription start
	TC-rich repeats	Nicotiana tabacum	GTTTTCTTAC	9	cis-acting element involved in defense and stress responsiveness
	TGA-element	Brassica oleracea	AACGAC	6	auxin-responsive element
	circadian	Lycopersicon esculentum	CAANNNNATC	6	cis-acting regulatory element involved in circadian control
AiAGO9	ARE	Zea mays	TGGTTT	6	cis-acting regulatory element essential for the anaerobic induction
	AT-rich sequence	Pisum sativum	TAAAATACT	9	element for maximal elicitor-mediated activation (2copies)
	AT1-motif	Solanum tuberosum	AATTATTTTTTATT	13	part of a light responsive module
	ATCT-motif	Arabidopsis thaliana	AATCTAATCT	9	part of a conserved DNA module involved in light responsiveness
	Box 4	Petroselinum crispum	ATTAAT	6	part of a conserved DNA module involved in light responsiveness
	Box-W1	Petroselinum crispum	TTGACC	6	fungal elicitor responsive element
	CAAT-box	Brassica rapa	CAAAT	5	common cis-acting element in promoter and enhancer regions
	CCAAT-box	Hordeum vulgare	CAACGG	6	MYBHv1 binding site
	GA-motif	Helianthus annuus	AAAGATGA	8	part of a light responsive element
	GATA-motif	Solanum tuberosum	AAGGATAAGG	9	part of a light responsive element
	GCN4_motif	Oryza sativa	TGTGTCA	7	cis-regulatory element involved in endosperm expression
	HSE	Brassica oleracea	AAAAAATTTC	9	cis-acting element involved in heat stress responsiveness
	I-box	Flaveria trinervia	GATATGG	7	part of a light responsive element
	L-box	Petroselinum hortense	attctcaCCTACCA	13	part of a light responsive element
	MBS	Arabidopsis thaliana	TAACTG	6	MYB binding site involved in drought-inducibility
	O2-site	Zea mays	GATGATATGG	9	cis-acting regulatory element involved in zein metabolism regulation
	TATA-box	Brassica napus	ATTATA	6	core promoter element around -30 of transcription start
	TCA-element	Nicotiana tabacum	CCATCTTTTT	9	cis-acting element involved in salicylic acid responsiveness
	W box	Arabidopsis thaliana	TTGACC	6
	chs-CMA1a	Daucus carota	TTACTTAA	8	part of a light responsive element
AiAGO6	5UTR Py-rich stretch	Lycopersicon esculentum	TTTCTTCTCT	9	cis-acting element conferring high transcription levels
	AE-box	Arabidopsis thaliana	AGAAACAA	8	part of a module for light response
	ARE	Zea mays	TGGTTT	6	cis-acting regulatory element essential for the anaerobic induction
	AT-rich element	Glycine max	ATAGAAATCAA	10	binding site of AT-rich DNA binding protein (ATBP-1)
	Box 4	Petroselinum crispum	ATTAAT	6	part of a conserved DNA module involved in light responsiveness
	Box I	Pisum sativum	TTTCAAA	7	light responsive element
	Box-W1	Petroselinum crispum	TTGACC	6	fungal elicitor responsive element
	CAAT-box	Brassica rapa	CAAAT	5	common cis-acting element in promoter and enhancer regions
	CATT-motif	Zea mays	GCATTC	6	part of a light responsive element
	CCAAT-box	Hordeum vulgare	CAACGG	6	MYBHv1 binding site
	F-box	Lycopersicon esculentum	CTATTCTCATT	10
	GA-motif	Arabidopsis thaliana	ATAGATAA	8	part of a light responsive element
	GATA-motif	Arabidopsis thaliana	AAGATAAGATT	10	part of a light responsive element
	GT1-motif	Arabidopsis thaliana	GGTTAA	6	light responsive element
	HSE	Brassica oleracea	AAAAAATTTC	9	cis-acting element involved in heat stress responsiveness
	MBS	Arabidopsis thaliana	CAACTG	6	MYB binding site involved in drought-inducibility
	TATA-box	Glycine max	TAATA	5	core promoter element around -30 of transcription start
	TCA-element	Nicotiana tabacum	CCATCTTTTT	9	cis-acting element involved in salicylic acid responsiveness
	W box	Arabidopsis thaliana	TTGACC	6
AiAGO4a	AAGAA-motif	Avena sativa	GAAAGAA	7
	ABRE	Arabidopsis thaliana	TACGTGTC	8	cis-acting element involved in the abscisic acid responsiveness
	ACE	Petroselinum crispum	GACACGTATG	9	cis-acting element involved in light responsiveness
	ARE	Zea mays	TGGTTT	6	cis-acting regulatory element essential for the anaerobic induction
	ATCT-motif	Arabidopsis thaliana	AATCTAATCT	9	part of a conserved DNA module involved in light responsiveness
	Box 4	Petroselinum crispum	ATTAAT	6	part of a conserved DNA module involved in light responsiveness
	Box I	Pisum sativum	TTTCAAA	7	light responsive element
	CAAT-box	Brassica rapa	CAAAT	5	common cis-acting element in promoter and enhancer regions
	ERE	Dianthus caryophyllus	ATTTCAAA	8	ethylene-responsive element
	G-Box	Antirrhinum majus	CACGTA	6	cis-acting regulatory element involved in light responsiveness
	G-box	Daucus carota	TACGTG	6	cis-acting regulatory element involved in light responsiveness
	GA-motif	Glycine max	AAGGAAGA	8	part of a light responsive element
	GAG-motif	Spinacia oleracea	AGAGATG	7	part of a light responsive element
	GCN4_motif	Oryza sativa	TGTGTCA	7	cis-regulatory element involved in endosperm expression
	GT1-motif	Arabidopsis thaliana	GGTTAA	6	light responsive element
	HSE	Brassica oleracea	AAAAAATTTC	9	cis-acting element involved in heat stress responsiveness
	L-box	Lycopersicon esculentum	AAATTAACCAAC	11	part of a light responsive element
	MBS	Arabidopsis thaliana	CAACTG	6	MYB binding site involved in drought-inducibility
	Skn-1_motif	Oryza sativa	GTCAT	5	cis-acting regulatory element required for endosperm expression
	TATA-box	Glycine max	TAATA	5	core promoter element around -30 of transcription start
	TC-rich repeats	Nicotiana tabacum	ATTTTCTCCA	9	cis-acting element involved in defense and stress responsiveness
	TCT-motif	Arabidopsis thaliana	TCTTAC	6	part of a light responsive element
	circadian	Lycopersicon esculentum	CAAAGATATC	9	cis-acting regulatory element involved in circadian control
AiAGO1	AE-box	Arabidopsis thaliana	AGAAACAA	8	part of a module for light response
	ARE	Zea mays	TGGTTT	6	cis-acting regulatory element essential for the anaerobic induction
	ATCT-motif	Arabidopsis thaliana	AATCTAATCT	9	part of a conserved DNA module involved in light responsiveness
	Box 4	Petroselinum crispum	ATTAAT	6	part of a conserved DNA module involved in light responsiveness
	Box I	Pisum sativum	TTTCAAA	7	light responsive element
	CAAT-box	Brassica rapa	CAAAT	5	common cis-acting element in promoter and enhancer regions
	CATT-motif	Zea mays	GCATTC	6	part of a light responsive element
	CGTCA-motif	Hordeum vulgare	CGTCA	5	cis-acting regulatory element involved in the MeJA-responsiveness
	ERE	Dianthus caryophyllus	ATTTCAAA	8	ethylene-responsive element
	G-Box	Pisum sativum	CACGTT	6	cis-acting regulatory element involved in light responsiveness
	G-box	Brassica oleracea	TAAACGTG	8	cis-acting regulatory element involved in light responsiveness
	GAG-motif	Arabidopsis thaliana	AGAGAGT	7	part of a light responsive element
	GARE-motif	Brassica oleracea	AAACAGA	7	gibberellin-responsive element
	MBS	Arabidopsis thaliana	TAACTG	6	MYB binding site involved in drought-inducibility
	Skn-1_motif	Oryza sativa	GTCAT	5	cis-acting regulatory element required for endosperm expression
	TATA-box	Glycine max	TAATA	5	core promoter element around -30 of transcription start
	TC-rich repeats	Nicotiana tabacum	ATTTTCTCCA	9	cis-acting element involved in defense and stress responsiveness
	TCT-motif	Arabidopsis thaliana	TCTTAC	6	part of a light responsive element
	TGACG-motif	Hordeum vulgare	TGACG	5	cis-acting regulatory element involved in the MeJA-responsiveness
	sbp-CMA1c	Arabidopsis thaliana	CTTTATCTCTTCCA	13	part of a light responsive element
AiAGO10a	ABRE	Arabidopsis thaliana	TACGTG	6	cis-acting element involved in the abscisic acid responsiveness
	ARE	Zea mays	TGGTTT	6	cis-acting regulatory element essential for the anaerobic induction
	Box 4	Petroselinum crispum	ATTAAT	6	part of a conserved DNA module involved in light responsiveness
	Box I	Pisum sativum	TTTCAAA	7	light responsive element
	CAAT-box	Glycine max	CAATT	5	common cis-acting element in promoter and enhancer regions
	CATT-motif	Zea mays	GCATTC	6	part of a light responsive element
	ELI-box3	Brassica oleracea	AAACCAATT	9	elicitor-responsive element
	ERE	Dianthus caryophyllus	ATTTCAAA	8	ethylene-responsive element
	G-Box	Antirrhinum majus	CACGTA	6	cis-acting regulatory element involved in light responsiveness
	G-box	Daucus carota	TACGTG	6	cis-acting regulatory element involved in light responsiveness
	GA-motif	Helianthus annuus	AAAGATGA	8	part of a light responsive element
	GAG-motif	Spinacia oleracea	AGAGATG	7	part of a light responsive element
	HSE	Brassica oleracea	AAAAAATTTC	9	cis-acting element involved in heat stress responsiveness
	MBSII	Petunia hybrida	AAAAGTTAGTTA	11	MYB binding site involved in flavonoid biosynthetic genes regulation
	O2-site	Zea mays	GTTGACGTGA	9	cis-acting regulatory element involved in zein metabolism regulation
	P-box	Oryza sativa	CCTTTTG	7	gibberellin-responsive element
	Skn-1_motif	Oryza sativa	GTCAT	5	cis-acting regulatory element required for endosperm expression
	TATA-box	Glycine max	TAATA	5	core promoter element around -30 of transcription start
	TATCCAT/C-motif	Oryza sativa	TATCCAT	7
	TC-rich repeats	Nicotiana tabacum	ATTTTCTCCA	9	cis-acting element involved in defense and stress responsiveness
	TCA-element	Nicotiana tabacum	CCATCTTTTT	9	cis-acting element involved in salicylic acid responsiveness
	WUN-motif	Brassica oleracea	AAATTTCCT	9	wound-responsive element
	chs-CMA2a	Petroselinum crispum	TCACTTGA	8	part of a light responsive element
	circadian	Lycopersicon esculentum	CAANNNNATC	6	cis-acting regulatory element involved in circadian control
AiAGO5	5UTR Py-rich stretch	Lycopersicon esculentum	TTTCTTCTCT	10	cis-acting element conferring high transcription levels
	AAGAA-motif	Avena sativa	gGTAAGAA	8
	ABRE	Arabidopsis thaliana	TACGTG	6	cis-acting element involved in the abscisic acid responsiveness
	AE-box	Arabidopsis thaliana	AGAAACAT	8	part of a module for light response
	ARE	Zea mays	TGGTTT	6	cis-acting regulatory element essential for the anaerobic induction
	AuxRR-core	Nicotiana tabacum	GGTCCAT	7	cis-acting regulatory element involved in auxin responsiveness
	Box I	Pisum sativum	TTTCAAA	7	light responsive element
	CAAT-box	Arabidopsis thaliana	CCAAT	5	common cis-acting element in promoter and enhancer regions
	CATT-motif	Zea mays	GCATTC	6	part of a light responsive element
	CCAAT-box	Hordeum vulgare	CAACGG	6	MYBHv1 binding site
	CGTCA-motif	Hordeum vulgare	CGTCA	5	cis-acting regulatory element involved in the MeJA-responsiveness
	G-Box	Antirrhinum majus	CACGTA	6	cis-acting regulatory element involved in light responsiveness
	G-box	Daucus carota	TACGTG	6	cis-acting regulatory element involved in light responsiveness
	GA-motif	Arabidopsis thaliana	ATAGATAA	8	part of a light responsive element
	GATA-motif	Arabidopsis thaliana	AAGATAAGATT	10	part of a light responsive element
	GC-motif	Zea mays	CCCCCG	6	enhancer-like element involved in anoxic specific inducibility
	GT1-motif	Arabidopsis thaliana	GGTTAA	6	light responsive element
	LTR	Hordeum vulgare	CCGAAA	6	cis-acting element involved in low-temperature responsiveness
	MBS	Arabidopsis thaliana	TAACTG	6	MYB binding site involved in drought-inducibility
	Skn-1_motif	Oryza sativa	GTCAT	5	cis-acting regulatory element required for endosperm expression
	Sp1	Zea mays	CC(G/A)CCC	5.5	light responsive element
	TATA-box	Glycine max	TAATA	5	core promoter element around -30 of transcription start
	TC-rich repeats	Nicotiana tabacum	GTTTTCTTAC	9	cis-acting element involved in defense and stress responsiveness
	TCA-element	Brassica oleracea	GAGAAGAATA	9	cis-acting element involved in salicylic acid responsiveness
	TCT-motif	Arabidopsis thaliana	TCTTAC	6	part of a light responsive element
	TGACG-motif	Hordeum vulgare	TGACG	5	cis-acting regulatory element involved in the MeJA-responsiveness
	as-2-box	Nicotiana tabacum	GATAatGATG	9	involved in shoot-specific expression and light responsiveness
	circadian	Lycopersicon esculentum	CAAAGATATC	9	cis-acting regulatory element involved in circadian control
AiAGO4c	3-AF3 binding site	Pisum sativum	CACTATCTAAC	10	part of a conserved DNA module array (CMA3)
	AAGAA-motif	Avena sativa	GAAAGAA	7
	ABRE	Arabidopsis thaliana	ACGTGGC	7	cis-acting element involved in the abscisic acid responsiveness
	AE-box	Arabidopsis thaliana	AGAAACAA	8	part of a module for light response
	ARE	Zea mays	TGGTTT	6	cis-acting regulatory element essential for the anaerobic induction
	ATCT-motif	Zea mays	AATCTGATCG	9	part of a conserved DNA module involved in light responsiveness
	Box I	Pisum sativum	TTTCAAA	7	light responsive element
	Box III	Pisum sativum	CATTTACACT	9	protein binding site
	Box-W1	Petroselinum crispum	TTGACC	6	fungal elicitor responsive element
	CAAT-box	Brassica rapa	CAAAT	5	common cis-acting element in promoter and enhancer regions
	CATT-motif	Zea mays	GCATTC	6	part of a light responsive element
	CGTCA-motif	Hordeum vulgare	CGTCA	5	cis-acting regulatory element involved in the MeJA-responsiveness
	CTAG-motif	Avena sativa	ACTAGCAGAA	9
	G-Box	Pisum sativum	CACGTG	6	cis-acting regulatory element involved in light responsiveness
	G-box	Zea mays	CACGTC	6	cis-acting regulatory element involved in light responsiveness
	GA-motif	Helianthus annuus	AAAGATGA	8	part of a light responsive element
	GAG-motif	Spinacia oleracea	AGAGATG	7	part of a light responsive element
	GCN4_motif	Oryza sativa	TGAGTCA	7	cis-regulatory element involved in endosperm expression
	GT1-motif	Avena sativa	GGTTAAT	7	light responsive element
	HSE	Brassica oleracea	AAAAAATTTC	10	cis-acting element involved in heat stress responsiveness
	I-box	Larix laricina	GTATAAGGCC	9	part of a light responsive element
	LAMP-element	Spinacia oleracea	CCAAAACCA	9	part of a light responsive element
	MBSI	Petunia hybrida	aaaAaaC(G/C)GTTA	10.5	MYB binding site involved in flavonoid biosynthetic genes regulation
	MBSII	Petunia hybrida	AAAAGTTAGTTA	11	MYB binding site involved in flavonoid biosynthetic genes regulation
	MRE	Petroselinum crispum	AACCTAA	7	MYB binding site involved in light responsiveness
	O2-site	Zea mays	GATGA(C/T)(A/G)TG(A/G)	8	cis-acting regulatory element involved in zein metabolism regulation
	P-box	Oryza sativa	CCTTTTG	7	gibberellin-responsive element
	RY-element	Helianthus annuus	CATGCATG	8	cis-acting regulatory element involved in seed-specific regulation
	Skn-1_motif	Oryza sativa	GTCAT	5	cis-acting regulatory element required for endosperm expression
	Sp1	Zea mays	CC(G/A)CCC	5	light responsive element
	TATA-box	Arabidopsis thaliana	TATATAA	7	core promoter element around -30 of transcription start
	TATC-box	Oryza sativa	TATCCCA	7	cis-acting element involved in gibberellin-responsiveness
	TATCCAT/C-motif	Oryza sativa	TATCCAT	7
	TC-rich repeats	Nicotiana tabacum	ATTCTCTAAC	9	cis-acting element involved in defense and stress responsiveness
	TCCACCT-motif	Petroselinum hortense	TCCACCT	7
	TGACG-motif	Hordeum vulgare	TGACG	5	cis-acting regulatory element involved in the MeJA-responsiveness
	W box	Arabidopsis thaliana	TTGACC	6
	as-2-box	Nicotiana tabacum	GATAatGATG	9	involved in shoot-specific expression and light responsiveness
	circadian	Lycopersicon esculentum	CAANNNNATC	6	cis-acting regulatory element involved in circadian control
AiAGO3a	AAGAA-motif	Avena sativa	GAAAGAA	7
	ARE	Zea mays	TGGTTT	6	cis-acting regulatory element essential for the anaerobic induction
	AT1-motif	Solanum tuberosum	AATTATTTTTTATT	13	part of a light responsive module
	ATGCAAAT motif	Oryza sativa	ATACAAAT	8	cis-acting regulatory element associated to the TGAGTCA motif
	Box 4	Petroselinum crispum	ATTAAT	6	part of a conserved DNA module involved in light responsiveness
	Box I	Pisum sativum	TTTCAAA	7	light responsive element
	Box-W1	Petroselinum crispum	TTGACC	6	fungal elicitor responsive element
	CAAT-box	Brassica rapa	CAAAT	5	common cis-acting element in promoter and enhancer regions
	CAT-box	Arabidopsis thaliana	GCCACT	6	cis-acting regulatory element related to meristem expression
	CCAAT-box	Hordeum vulgare	CAACGG	6	MYBHv1 binding site
	CGTCA-motif	Hordeum vulgare	CGTCA	5	cis-acting regulatory element involved in the MeJA-responsiveness
	ERE	Dianthus caryophyllus	ATTTCAAA	8	ethylene-responsive element
	G-Box	Pisum sativum	CACGTT	6	cis-acting regulatory element involved in light responsiveness
	G-box	Zea mays	CACGTC	6	cis-acting regulatory element involved in light responsiveness
	HSE	Brassica oleracea	AAAAAATTTC	9	cis-acting element involved in heat stress responsiveness
	LTR	Hordeum vulgare	CCGAAA	6	cis-acting element involved in low-temperature responsiveness
	MBS	Arabidopsis thaliana	CAACTG	6	MYB binding site involved in drought-inducibility
	Skn-1_motif	Oryza sativa	GTCAT	5	cis-acting regulatory element required for endosperm expression
	Sp1	Oryza sativa	GGGCGG	6	light responsive element
	TATA-box	Brassica napus	ATATAT	6	core promoter element around -30 of transcription start
	TATC-box	Oryza sativa	TATCCCA	7	cis-acting element involved in gibberellin-responsiveness
	TC-rich repeats	Nicotiana tabacum	ATTTTCTTCA	9	cis-acting element involved in defense and stress responsiveness
	TCA-element	Nicotiana tabacum	CCATCTTTTT	9	cis-acting element involved in salicylic acid responsiveness
	TGACG-motif	Hordeum vulgare	TGACG	5	cis-acting regulatory element involved in the MeJA-responsiveness
	W box	Arabidopsis thaliana	TTGACC	6
	circadian	Lycopersicon esculentum	CAANNNNATC	6	cis-acting regulatory element involved in circadian control
AiAGO3b	3-AF1 binding site	Solanum tuberosum	AAGAGATATTT	10	light responsive element
	AAGAA-motif	Avena sativa	GAAAGAA	7
	ABRE	Arabidopsis thaliana	CACGTG	6	cis-acting element involved in the abscisic acid responsiveness
	AE-box	Arabidopsis thaliana	AGAAACAA	8	part of a module for light response
	ARE	Zea mays	TGGTTT	6	cis-acting regulatory element essential for the anaerobic induction
	Box 4	Petroselinum crispum	ATTAAT	6	part of a conserved DNA module involved in light responsiveness
	Box I	Pisum sativum	TTTCAAA	7	light responsive element
	CAAT-box	Glycine max	CAATT	5	common cis-acting element in promoter and enhancer regions
	CATT-motif	Zea mays	GCATTC	6	part of a light responsive element
	CGTCA-motif	Hordeum vulgare	CGTCA	5	cis-acting regulatory element involved in the MeJA-responsiveness
	G-Box	Pisum sativum	CACGTG	6	cis-acting regulatory element involved in light responsiveness
	G-box	Arabidopsis thaliana	CACGTG	6	cis-acting regulatory element involved in light responsiveness
	GA-motif	Helianthus annuus	AAAGATGA	8	part of a light responsive element
	GAG-motif	Spinacia oleracea	AGAGATG	7	part of a light responsive element
	GARE-motif	Brassica oleracea	AAACAGA	7	gibberellin-responsive element
	HSE	Brassica oleracea	AAAAAATTTC	9	cis-acting element involved in heat stress responsiveness
	LAMP-element	Pisum sativum	CTTTATCA	8	part of a light responsive element
	MBS	Arabidopsis thaliana	CAACTG	6	MYB binding site involved in drought-inducibility
	Skn-1_motif	Oryza sativa	GTCAT	5	cis-acting regulatory element required for endosperm expression
	Sp1	Zea mays	CC(G/A)CCC	5	light responsive element
	TATA-box	Lycopersicon esculentum	TTTTA	5	core promoter element around -30 of transcription start
	TC-rich repeats	Nicotiana tabacum	ATTTTCTTCA	9	cis-acting element involved in defense and stress responsiveness
	TCT-motif	Arabidopsis thaliana	TCTTAC	6	part of a light responsive element
	TGA-element	Brassica oleracea	AACGAC	6	auxin-responsive element
	TGACG-motif	Hordeum vulgare	TGACG	5	cis-acting regulatory element involved in the MeJA-responsiveness
	as-2-box	Nicotiana tabacum	GATAatGATG	9	involved in shoot-specific expression and light responsiveness
	chs-CMA1a	Daucus carota	TTACTTAA	8	part of a light responsive element
	circadian	Lycopersicon esculentum	CAANNNNATC	6	cis-acting regulatory element involved in circadian control

## Sheet: Supplementary Table 6
Supplementary Table 6. List of the cis-regulatory elements identified upstream of the RDR genes in chickpea, pigeonpea and groundnut (A. duranensis and A. ipaensis)
Gene id	Motifs	Organism	Sequence	Matrix score	Function
Chickpea
CaRDR3	5UTR Py-rich stretch	Lycopersicon esculentum	TTTCTTCTCT	9	cis-acting element conferring high transcription levels
	ABRE	Arabidopsis thaliana	TACGGTC	7	cis-acting element involved in the abscisic acid responsiveness
	ACE	Petroselinum crispum	GCGACGTACC	9	cis-acting element involved in light responsiveness
	ARE	Zea mays	TGGTTT	6	cis-acting regulatory element essential for the anaerobic induction
	ATGCAAAT motif	Oryza sativa	ATACAAAT	8	cis-acting regulatory element associated to the TGAGTCA motif
	Box I	Pisum sativum	TTTCAAA	7	light responsive element
	Box III	Pisum sativum	CATTTACACT	9	protein binding site
	Box-W1	Petroselinum crispum	TTGACC	6	fungal elicitor responsive element
	CAAT-box	Arabidopsis thaliana	CCCAATTT	8	common cis-acting element in promoter and enhancer regions
	CATT-motif	Zea mays	GCATTC	6	part of a light responsive element
	CCGTCC-box	Arabidopsis thaliana	CCGTCC	6	cis-acting regulatory element related to meristem specific activation
	CGTCA-motif	Hordeum vulgare	CGTCA	5	cis-acting regulatory element involved in the MeJA-responsiveness
	CTAG-motif	Avena sativa	ACTAGCAGAA	9
	ERE	Dianthus caryophyllus	ATTTCAAA	8	ethylene-responsive element
	G-box	Zea mays	CACGTC	6	cis-acting regulatory element involved in light responsiveness
	GAG-motif	Hordeum vulgare	GGAGATG	7	part of a light responsive element
	Gap-box	Arabidopsis thaliana	CAAATGAA(A/G)A	9.5	part of a light responsive element
	HSE	Brassica oleracea	AAAAAATTTC	9	cis-acting element involved in heat stress responsiveness
	LTR	Hordeum vulgare	CCGAAA	6	cis-acting element involved in low-temperature responsiveness
	MBS	Arabidopsis thaliana	TAACTG	6	MYB binding site involved in drought-inducibility
	Skn-1_motif	Oryza sativa	GTCAT	5	cis-acting regulatory element required for endosperm expression
	Sp1	Oryza sativa	GGGCGG	6	light responsive element
	TATA-box	Arabidopsis thaliana	tcTATATAtt	9	core promoter element around -30 of transcription start
	TATCCAT/C-motif	Oryza sativa	TATCCAT	7
	TC-rich repeats	Nicotiana tabacum	ATTTTCTTCA	9	cis-acting element involved in defense and stress responsiveness
	TGACG-motif	Hordeum vulgare	TGACG	5	cis-acting regulatory element involved in the MeJA-responsiveness
CaRDR2	5UTR Py-rich stretch	Lycopersicon esculentum	TTTCTTCTCT	9	cis-acting element conferring high transcription levels
	AAGAA-motif	Avena sativa	GAAAGAA	7
	ABRE	Triticum aestivum	GACACGTGGC	9	cis-acting element involved in the abscisic acid responsiveness
	AC-II	Phaseolus vulgaris	(C/T)T(T/C)(C/T)(A/C)(A/C)C(A/C)A(A/C)C(C/A)(C/A)	9.5
	ACE	Petroselinum crispum	AAAACGTTTA	9	cis-acting element involved in light responsiveness
	AE-box	Arabidopsis thaliana	AGAAACTT	8	part of a module for light response
	ARE	Zea mays	TGGTTT	6	cis-acting regulatory element essential for the anaerobic induction
	Box 4	Petroselinum crispum	ATTAAT	6	part of a conserved DNA module involved in light responsiveness
	CAAT-box	Arabidopsis thaliana	CCAAT	5	common cis-acting element in promoter and enhancer regions
	CATT-motif	Zea mays	GCATTC	6	part of a light responsive element
	G-box	Solanum tuberosum	CACATGG	7	cis-acting regulatory element involved in light responsiveness
	GA-motif	Arabidopsis thaliana	ATAGATAA	8	part of a light responsive element
	GAG-motif	Hordeum vulgare	GGAGATG	7	part of a light responsive element
	GARE-motif	Brassica oleracea	TCTGTTG	7	gibberellin-responsive element
	GATA-motif	Solanum tuberosum	AAGGATAAGG	9	part of a light responsive element
	GCN4_motif	Oryza sativa	TGTGTCA	7	cis-regulatory element involved in endosperm expression
	HSE	Brassica oleracea	AGAAAATTCG	9	cis-acting element involved in heat stress responsiveness
	I-box	Gossypium hirsutum	AAGATAAGGCT	10	part of a light responsive element
	MBS	Arabidopsis thaliana	TAACTG	6	MYB binding site involved in drought-inducibility
	P-box	Oryza sativa	CCTTTTG	7	gibberellin-responsive element
	Skn-1_motif	Oryza sativa	GTCAT	5	cis-acting regulatory element required for endosperm expression
	TATA-box	Glycine max	TAATA	5	core promoter element around -30 of transcription start
	TATC-box	Oryza sativa	TATCCCA	7	cis-acting element involved in gibberellin-responsiveness
	TC-rich repeats	Nicotiana tabacum	GTTTTCTTAC	9	cis-acting element involved in defense and stress responsiveness
	TCA-element	Brassica oleracea	GAGAAGAATA	9	cis-acting element involved in salicylic acid responsiveness
	WUN-motif	Brassica oleracea	AAATTTCCT	9	wound-responsive element
	circadian	Lycopersicon esculentum	CAANNNNATC	6	cis-acting regulatory element involved in circadian control
CaRDR6	A-box	Petroselinum crispum	CCGTCC	6	cis-acting regulatory element
	AAAC-motif	Spinacia oleracea	CAATCAAAACCT	11	light responsive element
	AAGAA-motif	Avena sativa	GAAAGAA	7
	ARE	Zea mays	TGGTTT	6	cis-acting regulatory element essential for the anaerobic induction
	AT-rich element	Glycine max	ATAGAAATCAA	10	binding site of AT-rich DNA binding protein (ATBP-1)
	ATGCAAAT motif	Oryza sativa	ATACAAAT	8	cis-acting regulatory element associated to the TGAGTCA motif
	Box 4	Petroselinum crispum	ATTAAT	6	part of a conserved DNA module involved in light responsiveness
	Box-W1	Petroselinum crispum	TTGACC	6	fungal elicitor responsive element
	CAAT-box	Glycine max	CAATT	5	common cis-acting element in promoter and enhancer regions
	CAT-box	Arabidopsis thaliana	GCCACT	6	cis-acting regulatory element related to meristem expression
	CCGTCC-box	Arabidopsis thaliana	CCGTCC	6	cis-acting regulatory element related to meristem specific activation
	GAG-motif	Spinacia oleracea	AGAGATG	7	part of a light responsive element
	GARE-motif	Brassica oleracea	AAACAGA	7	gibberellin-responsive element
	GCN4_motif	Oryza sativa	TGAGTCA	7	cis-regulatory element involved in endosperm expression
	GTGGC-motif	Spinacia oleracea	GATTCTGTGGC	10	part of a light responsive element
	HSE	Brassica oleracea	AAAAAATTTC	9	cis-acting element involved in heat stress responsivenes
	I-box	Triticum aestivum	aAGATAAGA	9	part of a light responsive element
	O2-site	Zea mays	GTTGACGTGA	9	cis-acting regulatory element involved in zein metabolism regulation
	Skn-1_motif	Oryza sativa	GTCAT	5	cis-acting regulatory element required for endosperm expression
	TATA-box	Glycine max	TAATA	5	core promoter element around -30 of transcription start
	TC-rich repeats	Nicotiana tabacum	ATTTTCTTCA	9	cis-acting element involved in defense and stress responsiveness
	TGA-element	Brassica oleracea	AACGAC	6	auxin-responsive element
	as-2-box	Nicotiana tabacum	GATAatGATG	9	involved in shoot-specific expression and light responsiveness
	circadian	Lycopersicon esculentum	CAANNNNATC	6	cis-acting regulatory element involved in circadian control
CaRDR1a	3-AF1 binding site	Solanum tuberosum	AAGAGATATTT	10	light responsive element
	3-AF3 binding site	Pisum sativum	CACTATCTAAC	10	part of a conserved DNA module array (CMA3)
	5UTR Py-rich stretch	Lycopersicon esculentum	TTTCTTCTCT	9	cis-acting element conferring high transcription levels
	ABRE	Arabidopsis thaliana	TACGTG	6	cis-acting element involved in the abscisic acid responsiveness
	AE-box	Arabidopsis thaliana	AGAAACAT	8	part of a module for light response
	ARE	Zea mays	TGGTTT	6	cis-acting regulatory element essential for the anaerobic induction
	ATCT-motif	Arabidopsis thaliana	AATCTAATCT	9	part of a conserved DNA module involved in light responsiveness
	Box 4	Petroselinum crispum	ATTAAT	6	part of a conserved DNA module involved in light responsiveness
	Box I	Pisum sativum	TTTCAAA	7	light responsive element
	Box-W1	Petroselinum crispum	TTGACC	6	fungal elicitor responsive element
	CAAT-box	Brassica rapa	CAAAT	5	common cis-acting element in promoter and enhancer regions
	G-Box	Antirrhinum majus	CACGTA	6	cis-acting regulatory element involved in light responsiveness
	GATA-motif	Arabidopsis thaliana	GATAGGA	7	part of a light responsive element
	HSE	Brassica oleracea	AAAAAATTTC	9	cis-acting element involved in heat stress responsiveness
	I-box	Nicotiana plumbaginifolia	CTCTTATGCT	9	part of a light responsive element
	LAMP-element	Spinacia oleracea	CCAAAACCA	9	part of a light responsive element
	MBS	Arabidopsis thaliana	TAACTG	6	MYB binding site involved in drought-inducibility
	Skn-1_motif	Oryza sativa	GTCAT	5	cis-acting regulatory element required for endosperm expression
	Sp1	Zea mays	CC(G/A)CCC	5	light responsive element
	TATA-box	Arabidopsis thaliana	TAAAAATAA	9	core promoter element around -30 of transcription start
	TC-rich repeats	Nicotiana tabacum	GTTTTCTTAC	9	cis-acting element involved in defense and stress responsiveness
	TCA-element	Brassica oleracea	GAGAAGAATA	9	cis-acting element involved in salicylic acid responsiveness
	TGA-element	Brassica oleracea	AACGAC	6	auxin-responsive element
	circadian	Lycopersicon esculentum	CAANNNNATC	6	cis-acting regulatory element involved in circadian control
CaRDR1b
	3-AF1 binding site	Solanum tuberosum	TAAGAGAGGAA	10	light responsive element
	5UTR Py-rich stretch	Lycopersicon esculentum	TTTCTTCTCT	9	cis-acting element conferring high transcription levels
	AAGAA-motif	Avena sativa	GAAAGAA	7
	ARE	Zea mays	TGGTTT	6	cis-acting regulatory element essential for the anaerobic induction
	Box 4	Petroselinum crispum	ATTAAT	6	part of a conserved DNA module involved in light responsiveness
	Box-W1	Petroselinum crispum	TTGACC	6	fungal elicitor responsive element
	CAAT-box	Arabidopsis thaliana	gGCAAT	6	common cis-acting element in promoter and enhancer regions
	GATA-motif	Arabidopsis thaliana	AAGATAAGATT	10	part of a light responsive element
	GATT-motif	Triticum aestivum	CTGCAGATTTCT	11	part of a light responsive element
	GT1-motif	Arabidopsis thaliana	GGTTAA	6	light responsive element
	HSE	Brassica oleracea	AAAAAATTTC	9	cis-acting element involved in heat stress responsiveness
	MBS	Arabidopsis thaliana	CAACTG	6	MYB binding site involved in drought-inducibility
	Skn-1_motif	Oryza sativa	GTCAT	5	cis-acting regulatory element required for endosperm expression
	TATA-box	Pisum sativum	TATATGT	7	core promoter element around -30 of transcription start
	TC-rich repeats	Nicotiana tabacum	ATTTTCTTCA	9	cis-acting element involved in defense and stress responsiveness
	TCA-element	Brassica oleracea	GAGAAGAATA	9	cis-acting element involved in salicylic acid responsiveness
	circadian	Lycopersicon esculentum	CAANNNNATC	6	cis-acting regulatory element involved in circadian control
Pigeonpea
CcRDR2	3-AF1 binding site	Solanum tuberosum	AAGAGATATTT	11	light responsive element
	5UTR Py-rich stretch	Lycopersicon esculentum	TTTCTTCTCT	10	cis-acting element conferring high transcription levels
	AAGAA-motif	Avena sativa	GAAAGAA	7
	ABRE	Arabidopsis thaliana	TACGTG	6	cis-acting element involved in the abscisic acid responsiveness
	AC-II	Phaseolus vulgaris	(C/T)T(T/C)(C/T)(A/C)(A/C)C(A/C)A(A/C)C(C/A)(C/A)C	9
	ACE	Petroselinum crispum	AAAACGTTTA	9	cis-acting element involved in light responsiveness
	AE-box	Arabidopsis thaliana	AGAAACAT	8	part of a module for light response
	ARE	Zea mays	TGGTTT	6	cis-acting regulatory element essential for the anaerobic induction
	Box 4	Petroselinum crispum	ATTAAT	6	part of a conserved DNA module involved in light responsiveness
	Box I	Pisum sativum	TTTCAAA	7	light responsive element
	Box-W1	Petroselinum crispum	TTGACC	6	fungal elicitor responsive element
	CAAT-box	Brassica rapa	CAAAT	5	common cis-acting element in promoter and enhancer regions
	ERE	Dianthus caryophyllus	ATTTCAAA	8	ethylene-responsive element
	G-Box	Antirrhinum majus	CACGTA	6	cis-acting regulatory element involved in light responsiveness
	G-box	Daucus carota	TACGTG	6	cis-acting regulatory element involved in light responsiveness
	GA-motif	Arabidopsis thaliana	ATAGATAA	8	part of a light responsive element
	GAG-motif	Hordeum vulgare	GGAGATG	7	part of a light responsive element
	GARE-motif	Brassica oleracea	AAACAGA	7	gibberellin-responsive element
	GATA-motif	Arabidopsis thaliana	GATAGGA	7	part of a light responsive element
	GT1-motif	Arabidopsis thaliana	GGTTAA	6	light responsive element
	HSE	Brassica oleracea	AAAAAATTTC	9	cis-acting element involved in heat stress responsiveness
	I-box	Gossypium hirsutum	AAGATAAGGCT	10	part of a light responsive element
	L-box	Petroselinum crispum	TCTCACCTACC	10	part of a light responsive element
	LTR	Hordeum vulgare	CCGAAA	6	cis-acting element involved in low-temperature responsiveness
	P-box	Oryza sativa	CCTTTTG	7	gibberellin-responsive element
	Sp1	Zea mays	CC(G/A)CCC	5.5	light responsive element
	TATA-box	Glycine max	TAATA	5	core promoter element around -30 of transcription start
	TCA-element	Brassica oleracea	GAGAAGAATA	9	cis-acting element involved in salicylic acid responsiveness
	TCT-motif	Arabidopsis thaliana	TCTTAC	6	part of a light responsive element
	TGA-element	Brassica oleracea	AACGAC	6	auxin-responsive element
CcRDR1b	5UTR Py-rich stretch	Lycopersicon esculentum	TTTCTTCTCT	9	cis-acting element conferring high transcription levels
	AAGAA-motif	Avena sativa	GAAAGAA	7
	AT-rich element	Glycine max	ATAGAAATCAA	10	binding site of AT-rich DNA binding protein (ATBP-1)
	Box 4	Petroselinum crispum	ATTAAT	6	part of a conserved DNA module involved in light responsiveness
	Box I	Pisum sativum	TTTCAAA	7	light responsive element
	Box III	Pisum sativum	CATTTACACT	9	protein binding site
	CAAT-box	Arabidopsis thaliana	CCAAT	5	common cis-acting element in promoter and enhancer regions
	CGTCA-motif	Hordeum vulgare	CGTCA	5	cis-acting regulatory element involved in the MeJA-responsiveness
	G-box	Brassica oleracea	TAACACGTAG	9	cis-acting regulatory element involved in light responsiveness
	GA-motif	Glycine max	AAGGAAGA	8	part of a light responsive element
	GARE-motif	Brassica oleracea	AAACAGA	7	gibberellin-responsive element
	GT1-motif	Avena sativa	GGTTAAT	7	light responsive element
	I-box	Triticum aestivum	aAGATAAGA	9	part of a light responsive element
	MBS	Arabidopsis thaliana	TAACTG	6	MYB binding site involved in drought-inducibility
	Skn-1_motif	Oryza sativa	GTCAT	5	cis-acting regulatory element required for endosperm expression
	Sp1	Zea mays	CC(G/A)CCC	5.5	light responsive element
	TATA-box	Lycopersicon esculentum	TTTTA	5	core promoter element around -30 of transcription start
	TATCCAT/C-motif	Oryza sativa	TATCCAT	7
	TC-rich repeats	Nicotiana tabacum	GTTTTCTTAC	9	cis-acting element involved in defense and stress responsiveness
	TGACG-motif	Hordeum vulgare	TGACG	5	cis-acting regulatory element involved in the MeJA-responsiveness
	WUN-motif	Brassica oleracea	TCATTACGAA	9	wound-responsive element
	Y-box	Lemna gibba	TGTGGAGGAGCA	11
	as-2-box	Nicotiana tabacum	GATAatGATG	9	involved in shoot-specific expression and light responsiveness
	circadian	Lycopersicon esculentum	CAANNNNATC	6	cis-acting regulatory element involved in circadian control
CcRDR1a	3-AF1 binding site	Solanum tuberosum	AAGAGATATTT	10	light responsive element
	AAGAA-motif	Avena sativa	gGTAAAGAAA	9
	AE-box	Arabidopsis thaliana	AGAAACAA	8	part of a module for light response
	ARE	Zea mays	TGGTTT	6	cis-acting regulatory element essential for the anaerobic induction
	Box 4	Petroselinum crispum	ATTAAT	6	part of a conserved DNA module involved in light responsiveness
	Box I	Pisum sativum	TTTCAAA	7	light responsive element
	CAAT-box	Brassica rapa	CAAAT	5	common cis-acting element in promoter and enhancer regions
	CAT-box	Arabidopsis thaliana	GCCACT	6	cis-acting regulatory element related to meristem expression
	CATT-motif	Zea mays	GCATTC	6	part of a light responsive element
	G-box	Nicotiana plumbaginifolia	CAGACGTGGCA	10	cis-acting regulatory element involved in light responsiveness
	GAG-motif	Spinacia oleracea	AGAGATG	7	part of a light responsive element
	GARE-motif	Brassica oleracea	TCTGTTG	7	gibberellin-responsive element
	GATA-motif	Arabidopsis thaliana	AAGATAAGATT	10	part of a light responsive element
	HSE	Brassica oleracea	AAAAAATTTC	9	cis-acting element involved in heat stress responsiveness
	LTR	Hordeum vulgare	CCGAAA	6	cis-acting element involved in low-temperature responsiveness
	MBS	Arabidopsis thaliana	TAACTG	6	MYB binding site involved in drought-inducibility
	O2-site	Zea mays	GATGATATGG	9	cis-acting regulatory element involved in zein metabolism regulation
	P-box	Oryza sativa	CCTTTTG	7	gibberellin-responsive element
	Skn-1_motif	Oryza sativa	GTCAT	5	cis-acting regulatory element required for endosperm expression
	Sp1	Zea mays	CC(G/A)CCC	5	light responsive element
	TA-rich region	Nicotiana tabacum	TATATATATATATATATATATA	20	enhancer
	TATA-box	Glycine max	TAATA	5	core promoter element around -30 of transcription start
	TATCCAT/C-motif	Oryza sativa	TATCCAT	7
	TCA-element	Brassica oleracea	CAGAAAAGGA	9	cis-acting element involved in salicylic acid responsiveness
	box E	Petroselinum crispum	ACCCATCAAG	9
	circadian	Lycopersicon esculentum	CAANNNNATC	6	cis-acting regulatory element involved in circadian control
	rbcS-CMA7a	Lemna gibba	GTCGATAAGG	9	part of a light responsive element
CcRDR6	5UTR Py-rich stretch	Lycopersicon esculentum	TTTCTTCTCT	9	cis-acting element conferring high transcription levels
	AAGAA-motif	Avena sativa	GAAAGAA	7
	ABRE	Arabidopsis thaliana	CACGTG	6	cis-acting element involved in the abscisic acid responsiveness
	AE-box	Arabidopsis thaliana	AGAAACAA	8	part of a module for light response
	ARE	Zea mays	TGGTTT	6	cis-acting regulatory element essential for the anaerobic induction
	Box 4	Petroselinum crispum	ATTAAT	6	part of a conserved DNA module involved in light responsiveness
	CAAT-box	Glycine max	CAATT	5	common cis-acting element in promoter and enhancer regions
	CGTCA-motif	Hordeum vulgare	CGTCA	5	cis-acting regulatory element involved in the MeJA-responsiveness
	E2Fa	Nicotiana tabacum	TTTCCCGC	8
	G-Box	Pisum sativum	CACGTG	6	cis-acting regulatory element involved in light responsiveness
	G-box	Arabidopsis thaliana	CACGTG	6	cis-acting regulatory element involved in light responsiveness
	GARE-motif	Brassica oleracea	AAACAGA	7	gibberellin-responsive element
	GATA-motif	Arabidopsis thaliana	AAGATAAGATT	10	part of a light responsive element
	GCN4_motif	Oryza sativa	CAAGCCA	7	cis-regulatory element involved in endosperm expression
	GT1-motif	Avena sativa	GGTTAAT	7	light responsive element
	HSE	Brassica oleracea	AAAAAATTTC	9	cis-acting element involved in heat stress responsiveness
	I-box	Flaveria trinervia	GATATGG	7	part of a light responsive element
	Sp1	Oryza sativa	GGGCGG	6	light responsive element
	TATA-box	Lycopersicon esculentum	TTTTA	5	core promoter element around -30 of transcription start
	TATC-box	Oryza sativa	TATCCCA	7	cis-acting element involved in gibberellin-responsiveness
	TATCCAT/C-motif	Oryza sativa	TATCCAT	7
	TC-rich repeats	Nicotiana tabacum	GTTTTCTTAC	9	cis-acting element involved in defense and stress responsiveness
	TGACG-motif	Hordeum vulgare	TGACG	5	cis-acting regulatory element involved in the MeJA-responsiveness
	circadian	Lycopersicon esculentum	CAANNNNATC	6	cis-acting regulatory element involved in circadian control
CcRDR3	5UTR Py-rich stretch	Lycopersicon esculentum	TTTCTTCTCT	9	cis-acting element conferring high transcription levels
	AAGAA-motif	Avena sativa	GAAAGAA	7
	ACE	Petroselinum crispum	AAAACGTTTA	9	cis-acting element involved in light responsiveness
	AT-rich sequence	Pisum sativum	TAAAATACT	9	element for maximal elicitor-mediated activation (2copies
	AT1-motif	Solanum tuberosum	AATTATTTTTTATT	13	part of a light responsive module
	ATCT-motif	Zea mays	AATCTGATCG	9	part of a conserved DNA module involved in light responsiveness
	Box 4	Petroselinum crispum	ATTAAT	6	part of a conserved DNA module involved in light responsiveness
	Box I	Pisum sativum	TTTCAAA	7	light responsive element
	CAAT-box	Glycine max	CAATT	5	common cis-acting element in promoter and enhancer regions
	F-box	Lycopersicon esculentum	CTATTCTCATT	10
	GAG-motif	Spinacia oleracea	AGAGATG	7	part of a light responsive element
	GATA-motif	Arabidopsis thaliana	AAGATAAGATT	10	part of a light responsive element
	GT1-motif	Solanum tuberosum	GTGTGTGAA	9	light responsive element
	HSE	Brassica oleracea	AAAAAATTTC	9	cis-acting element involved in heat stress responsiveness
	MBS	Arabidopsis thaliana	TAACTG	6	MYB binding site involved in drought-inducibility
	MBSII	Petunia hybrida	AAAAGTTAGTTA	11	MYB binding site involved in flavonoid biosynthetic genes regulation
	Sp1	Zea mays	CC(G/A)CCC	5	light responsive element
	TATA-box	Lycopersicon esculentum	TTTTA	5	core promoter element around -30 of transcription start
	TC-rich repeats	Nicotiana tabacum	ATTCTCTAAC	9	cis-acting element involved in defense and stress responsiveness
	TCA-element	Nicotiana tabacum	CCATCTTTTT	9	cis-acting element involved in salicylic acid responsiveness
	chs-CMA1a	Daucus carota	TTACTTAA	8	part of a light responsive element
	circadian	Lycopersicon esculentum	CAANNNNATC	6	cis-acting regulatory element involved in circadian control
Peanut
AdRDR2	AE-box	Arabidopsis thaliana	AGAAACTT	8	part of a module for light response
	AT-rich sequence	Pisum sativum	TAAAATACT	9	element for maximal elicitor-mediated activation (2copies)
	AT1-motif	Solanum tuberosum	AATTATTTTTTATT	13	part of a light responsive module
	ATCT-motif	Arabidopsis thaliana	AATCTAATCT	9	part of a conserved DNA module involved in light responsiveness
	ATGCAAAT motif	Oryza sativa	ATACAAAT	8	cis-acting regulatory element associated to the TGAGTCA motif
	Box 4	Petroselinum crispum	ATTAAT	6	part of a conserved DNA module involved in light responsiveness
	Box I	Pisum sativum	TTTCAAA	7	light responsive element
	CAAT-box	Glycine max	CAATT	5	common cis-acting element in promoter and enhancer regions
	CGTCA-motif	Hordeum vulgare	CGTCA	5	cis-acting regulatory element involved in the MeJA-responsiveness
	ERE	Dianthus caryophyllus	ATTTCAAA	8	ethylene-responsive element
	F-box	Lycopersicon esculentum	CTATTCTCATT	10
	G-box	Solanum tuberosum	CACATGG	7	cis-acting regulatory element involved in light responsiveness
	GARE-motif	Brassica oleracea	AAACAGA	7	gibberellin-responsive element
	GT1-motif	Avena sativa	GGTTAAT	7	light responsive element
	Gap-box	Arabidopsis thaliana	AAATGGAGA	9	part of a light responsive element
	HSE	Brassica oleracea	AAAAAATTTC	9	cis-acting element involved in heat stress responsiveness
	L-box	Lycopersicon esculentum	AAATTAACCAAC	12	part of a light responsive element
	P-box	Oryza sativa	CCTTTTG	7	gibberellin-responsive element
	Skn-1_motif	Oryza sativa	GTCAT	5	cis-acting regulatory element required for endosperm expression
	TATA-box	Arabidopsis thaliana	TATAA	5	core promoter element around -30 of transcription start
	TC-rich repeats	Nicotiana tabacum	ATTTTCTCCA	9	cis-acting element involved in defense and stress responsiveness
	TGA-element	Brassica oleracea	AACGAC	6	auxin-responsive element
	TGACG-motif	Hordeum vulgare	TGACG	5	cis-acting regulatory element involved in the MeJA-responsiveness
	Unnamed__6	Zea mays	taTAAATATct	10
	circadian	Lycopersicon esculentum	CAANNNNATC	6	cis-acting regulatory element involved in circadian control
AdRDR1a	ABRE	Triticum aestivum	GACACGTGGC	9	cis-acting element involved in the abscisic acid responsiveness
	ACE	Petroselinum crispum	AAAACGTTTA	6	cis-acting element involved in light responsiveness
	AT-rich element	Glycine max	ATAGAAATCAA	10	binding site of AT-rich DNA binding protein (ATBP-1)
	Box 4	Petroselinum crispum	ATTAAT	6	part of a conserved DNA module involved in light responsiveness
	Box I	Pisum sativum	TTTCAAA	7	light responsive element
	Box II	Petroselinum crispum	CCACGTGGC	9	part of a light responsive element
	CAAT-box	Glycine max	CAATT	5	common cis-acting element in promoter and enhancer regions
	CATT-motif	Zea mays	GCATTC	6	part of a light responsive element
	CGTCA-motif	Hordeum vulgare	CGTCA	5	cis-acting regulatory element involved in the MeJA-responsiveness
	ERE	Dianthus caryophyllus	ATTTCAAA	8	ethylene-responsive element
	G-Box	Pisum sativum	GCCACCTGGCA	10	cis-acting regulatory element involved in light responsiveness
	G-box	Lycopersicon esculentum	tgACACGTGGCA	11	cis-acting regulatory element involved in light responsiveness
	GA-motif	Arabidopsis thaliana	ATAGATAA	8	part of a light responsive element
	HSE	Brassica oleracea	AAAAAATTTC	9	cis-acting element involved in heat stress responsiveness
	LTR	Hordeum vulgare	CCGAAA	6	cis-acting element involved in low-temperature responsiveness
	MBS	Arabidopsis thaliana	CAACTG	6	MYB binding site involved in drought-inducibility
	O2-site	Zea mays	GATGACATGA	9	cis-acting regulatory element involved in zein metabolism regulation
	Skn-1_motif	Oryza sativa	GTCAT	5	cis-acting regulatory element required for endosperm expression
	TATA-box	Lycopersicon esculentum	TTTTA	5	core promoter element around -30 of transcription start
	TGA-element	Brassica oleracea	AACGAC	6	auxin-responsive element
	TGACG-motif	Hordeum vulgare	TGACG	5	cis-acting regulatory element involved in the MeJA-responsiveness
	box II	Petroselinum hortense	TCCACGTGGC	9	part of a light responsive element
	circadian	Lycopersicon esculentum	CAANNNNATC	6	cis-acting regulatory element involved in circadian control
AdRDR3b	5UTR Py-rich stretch	Lycopersicon esculentum	TTTCTTCTCT	9	cis-acting element conferring high transcription levels
	AAGAA-motif	Avena sativa	GAAAGAA	7
	ACE	Petroselinum crispum	CTAACGTATT	9	cis-acting element involved in light responsiveness
	ARE	Zea mays	TGGTTT	6	cis-acting regulatory element essential for the anaerobic induction
	ATCT-motif	Pisum sativum	AATCTAATCC	9	part of a conserved DNA module involved in light responsiveness
	ATGCAAAT motif	Oryza sativa	ATACAAAT	8	cis-acting regulatory element associated to the TGAGTCA motif
	Box 4	Petroselinum crispum	ATTAAT	6	part of a conserved DNA module involved in light responsiveness
	Box I	Pisum sativum	TTTCAAA	7	light responsive element
	CAAT-box	Arabidopsis thaliana	CCAAT	5	common cis-acting element in promoter and enhancer regions
	ELI-box3	Brassica oleracea	AAACCAATT	9	elicitor-responsive element
	GA-motif	Glycine max	AAGGAAGA	8	part of a light responsive element
	GT1-motif	Avena sativa	GGTTAAT	7	light responsive element
	HSE	Brassica oleracea	AAAAAATTTC	9	cis-acting element involved in heat stress responsiveness
	I-box	Flaveria trinervia	cCATATCCAAT	10	part of a light responsive element
	MBS	Arabidopsis thaliana	CAACTG	6	MYB binding site involved in drought-inducibility
	MBSI	Petunia hybrida	aaaAaaC(G/C)GTTA	10.5	MYB binding site involved in flavonoid biosynthetic genes regulation
	O2-site	Zea mays	GATGACATGA	9	cis-acting regulatory element involved in zein metabolism regulation
	Skn-1_motif	Oryza sativa	GTCAT	5
	TATA-box	Lycopersicon esculentum	TTTTA	5	core promoter element around -30 of transcription start
	TATCCAT/C-motif	Oryza sativa	TATCCAT	7
	TC-rich repeats	Nicotiana tabacum	ATTTTCTTCA	9	cis-acting element involved in defense and stress responsiveness
	TCA-element	Brassica oleracea	TCAGAAGAGG	9	cis-acting element involved in salicylic acid responsiveness
	TCT-motif	Arabidopsis thaliana	TCTTAC	6	part of a light responsive element
	Unnamed__1	Glycine max	GAATTTAATTAA	11	60K protein binding site
	Unnamed__3	Zea mays	CGTGG	5
	chs-CMA1a	Daucus carota	TTACTTAA	8	part of a light responsive element
	circadian	Lycopersicon esculentum	CAAAGATATC	9	cis-acting regulatory element involved in circadian control
AdRDR1b	5UTR Py-rich stretch	Lycopersicon esculentum	TTTCTTCTCT	9	cis-acting element conferring high transcription levels
	AAGAA-motif	Avena sativa	gGTAAAGAAA	9
	ABRE	Arabidopsis thaliana	CACGTG	6	cis-acting element involved in the abscisic acid responsiveness
	ARE	Zea mays	TGGTTT	6	cis-acting regulatory element essential for the anaerobic induction
	ATC-motif	Pisum sativum	TGCTATCCA	9	part of a conserved DNA module involved in light responsiveness
	Box 4	Petroselinum crispum	ATTAAT	6	part of a conserved DNA module involved in light responsiveness
	Box I	Pisum sativum	TTTCAAA	7	light responsive element
	CAAT-box	Arabidopsis thaliana	CCAAT	5	common cis-acting element in promoter and enhancer regions
	ERE	Dianthus caryophyllus	ATTTCAAA	8	ethylene-responsive element
	G-Box	Pisum sativum	CACGTG	6	cis-acting regulatory element involved in light responsiveness
	G-box	Zea mays	CACGTC	6	cis-acting regulatory element involved in light responsiveness
	GATA-motif	Arabidopsis thaliana	AAGATAAGATT	10	part of a light responsive element
	GC-motif	Zea mays	GCCCCGG	7	enhancer-like element involved in anoxic specific inducibility
	Gap-box	Arabidopsis thaliana	AAATGGAGA	9	part of a light responsive element
	HSE	Brassica oleracea	AAAAAATTTC	9	cis-acting element involved in heat stress responsiveness
	MBS	Arabidopsis thaliana	CAACTG	6	MYB binding site involved in drought-inducibility
	MRE	Petroselinum crispum	AACCTAA	7	MYB binding site involved in light responsiveness
	Skn-1_motif	Oryza sativa	GTCAT	5	cis-acting regulatory element required for endosperm expression
	Sp1	Zea mays	CC(G/A)CCC	5	light responsive element
	TATA-box	Arabidopsis thaliana	tcTATATAtt	9	core promoter element around -30 of transcription start
	TCA-element	Brassica oleracea	GAGAAGAATA	9	cis-acting element involved in salicylic acid responsiveness
	TCCACCT-motif	Petroselinum hortense	TCCACCT	7
	TCT-motif	Arabidopsis thaliana	TCTTAC	6	part of a light responsive element
AdRDR3a	ABRE	Arabidopsis thaliana	TACGTG	6	cis-acting element involved in the abscisic acid responsiveness
	AE-box	Arabidopsis thaliana	AGAAACAT	8	part of a module for light response
	ARE	Zea mays	TGGTTT	6	cis-acting regulatory element essential for the anaerobic induction
	AT-rich element	Glycine max	ATAGAAATCAA	10	binding site of AT-rich DNA binding protein (ATBP-1)
	AT-rich sequence	Pisum sativum	TAAAATACT	9	element for maximal elicitor-mediated activation (2copies)
	AT1-motif	Solanum tuberosum	ATTAATTTTACA	11	part of a light responsive module
	ATCT-motif	Arabidopsis thaliana	AATCTAATCT	9	part of a conserved DNA module involved in light responsiveness
	Box 4	Petroselinum crispum	ATTAAT	6	part of a conserved DNA module involved in light responsiveness
	Box-W1	Petroselinum crispum	TTGACC	6	fungal elicitor responsive element
	CAAT-box	Brassica rapa	CAAAT	5	common cis-acting element in promoter and enhancer regions
	G-Box	Antirrhinum majus	CACGTA	6	cis-acting regulatory element involved in light responsiveness
	G-box	Daucus carota	TACGTG	6	cis-acting regulatory element involved in light responsiveness
	GAG-motif	Spinacia oleracea	AGAGATG	7	part of a light responsive element
	GATA-motif	Pisum sativum	GATAGGG	7	part of a light responsive element
	GT1-motif	Arabidopsis thaliana	GGTTAA	6	light responsive element
	HSE	Brassica oleracea	AAAAAATTTC	9	cis-acting element involved in heat stress responsiveness
	I-box	Nicotiana plumbaginifolia	CTCTTATGCT	9	part of a light responsive element
	MBS	Arabidopsis thaliana	TAACTG	6	MYB binding site involved in drought-inducibility
	O2-site	Zea mays	GATGATATGG	9	cis-acting regulatory element involved in zein metabolism regulation
	Skn-1_motif	Oryza sativa	GTCAT	5	cis-acting regulatory element required for endosperm expression
	TATA-box	Brassica napus	ATATAT	6	core promoter element around -30 of transcription start
	TC-rich repeats	Nicotiana tabacum	ATTTTCTTCA	9	cis-acting element involved in defense and stress responsiveness
	TCT-motif	Arabidopsis thaliana	TCTTAC	6	part of a light responsive element
	W box	Arabidopsis thaliana	TTGACC	6
	WUN-motif	Brassica oleracea	AAATTTCCT	9	wound-responsive element
	as-2-box	Nicotiana tabacum	GATAatGATG	9	involved in shoot-specific expression and light responsiveness
	chs-CMA1a	Daucus carota	TTACTTAA	8	part of a light responsive element
AiRDR3b	3-AF3 binding site	Pisum sativum	CACTATCTAAC	10	part of a conserved DNA module array (CMA3)
	5UTR Py-rich stretch	Lycopersicon esculentum	TTTCTTCTCT	9	cis-acting element conferring high transcription levels
	ARE	Zea mays	TGGTTT	6	cis-acting regulatory element essential for the anaerobic induction
	ATCT-motif	Pisum sativum	AATCTAATCC	9	part of a conserved DNA module involved in light responsiveness
	Box 4	Petroselinum crispum	ATTAAT	6	part of a conserved DNA module involved in light responsiveness
	Box I	Pisum sativum	TTTCAAA	7	light responsive element
	CAAT-box	Glycine max	CAATT	5	common cis-acting element in promoter and enhancer regions
	CATT-motif	Zea mays	GCATTC	6	part of a light responsive element
	ERE	Dianthus caryophyllus	ATTTCAAA	8	ethylene-responsive element
	GARE-motif	Brassica oleracea	AAACAGA	7	gibberellin-responsive element
	GCN4_motif	Oryza sativa	TGAGTCA	7	cis-regulatory element involved in endosperm expression
	HSE	Brassica oleracea	AAAAAATTTC	9	cis-acting element involved in heat stress responsiveness
	I-box	Zea mays	gGATAAGGTG	9	part of a light responsive element
	Skn-1_motif	Oryza sativa	GTCAT	5	cis-acting regulatory element required for endosperm expression
	Sp1	Zea mays	CC(G/A)CCC	5	light responsive element
	TATA-box	Lycopersicon esculentum	TTTTA	5	core promoter element around -30 of transcription start
	TC-rich repeats	Nicotiana tabacum	ATTTTCTTCA	9	cis-acting element involved in defense and stress responsiveness
	TCCC-motif	Spinacia oleracea	TCTCCCT	7	part of a light responsive element
	circadian	Lycopersicon esculentum	CAANNNNATC	6	cis-acting regulatory element involved in circadian control
AiRDR3a	AE-box	Arabidopsis thaliana	AGAAACAT	8	part of a module for light response
	ARE	Zea mays	TGGTTT	6	cis-acting regulatory element essential for the anaerobic induction
	AT1-motif	Solanum tuberosum	AATTATTTTTTATT	14	part of a light responsive module
	ATGCAAAT motif	Oryza sativa	ATACAAAT	8	cis-acting regulatory element associated to the TGAGTCA motif
	Box 4	Petroselinum crispum	ATTAAT	6	part of a conserved DNA module involved in light responsiveness
	Box I	Pisum sativum	TTTCAAA	7	light responsive element
	CAAT-box	Glycine max	CAATT	5	common cis-acting element in promoter and enhancer regions
	CATT-motif	Zea mays	GCATTC	6	part of a light responsive element
	GATA-motif	Pisum sativum	GATAGGG	7	part of a light responsive element
	HSE	Brassica oleracea	AAAAAATTTC	10	cis-acting element involved in heat stress responsiveness
	I-box	Zea mays	GATAGGG	7	part of a light responsive element
	MBS	Arabidopsis thaliana	TAACTG	6	MYB binding site involved in drought-inducibility
	P-box	Oryza sativa	CCTTTTG	7	gibberellin-responsive element
	Skn-1_motif	Oryza sativa	GTCAT	5	cis-acting regulatory element required for endosperm expression
	TATA-box	Lycopersicon esculentum	TTTTA	5	core promoter element around -30 of transcription start
	TCA-element	Nicotiana tabacum	CCATCTTTTT	9	cis-acting element involved in salicylic acid responsiveness
	TCT-motif	Arabidopsis thaliana	TCTTAC	6	part of a light responsive element
	WUN-motif	Brassica oleracea	AAATTTCCT	9	wound-responsive element
	as-2-box	Nicotiana tabacum	GATAatGATG	9	involved in shoot-specific expression and light responsiveness
	box S	Arabidopsis thaliana	AGCCACC	7
AiRDR1b	3-AF1 binding site	Solanum tuberosum	AAGAGATATTT	10	light responsive element
	A-box	Petroselinum crispum	CCGTCC	6	cis-acting regulatory element
	ABRE	Arabidopsis thaliana	TACGTG	6	cis-acting element involved in the abscisic acid responsiveness
	ARE	Zea mays	TGGTTT	6	cis-acting regulatory element essential for the anaerobic induction
	AT-rich element	Glycine max	ATAGAAATCAA	10	binding site of AT-rich DNA binding protein (ATBP-1)
	ATGCAAAT motif	Oryza sativa	ATACAAAT	8	cis-acting regulatory element associated to the TGAGTCA motif
	Box 4	Petroselinum crispum	ATTAAT	6	part of a conserved DNA module involved in light responsiveness
	Box I	Pisum sativum	TTTCAAA	7	light responsive element
	CAAT-box	Glycine max	CAATT	5	common cis-acting element in promoter and enhancer regions
	CCAAT-box	Hordeum vulgare	CAACGG	6	MYBHv1 binding site
	CCGTCC-box	Arabidopsis thaliana	CCGTCC	6	cis-acting regulatory element related to meristem specific activation
	CGTCA-motif	Hordeum vulgare	CGTCA	5	cis-acting regulatory element involved in the MeJA-responsiveness
	ERE	Dianthus caryophyllus	ATTTCAAA	8	ethylene-responsive element
	G-Box	Pisum sativum	CACACATGGAA	10	cis-acting regulatory element involved in light responsiveness
	G-box	Daucus carota	TACGTG	6	cis-acting regulatory element involved in light responsiveness
	GA-motif	Helianthus annuus	AAAGATGA	8	part of a light responsive element
	GAG-motif	Arabidopsis thaliana	AGAGAGT	7	part of a light responsive element
	GCN4_motif	Oryza sativa	TGTGTCA	7	cis-regulatory element involved in endosperm expression
	HSE	Brassica oleracea	AAAAAATTTC	9	cis-acting element involved in heat stress responsiveness
	I-box	Nicotiana plumbaginifolia	CTCTTATGCT	9	part of a light responsive element
	LTR	Hordeum vulgare	CCGAAA	6	cis-acting element involved in low-temperature responsiveness
	MBS	Arabidopsis thaliana	CAACTG	6	MYB binding site involved in drought-inducibility
	O2-site	Zea mays	GATGACATGA	9	cis-acting regulatory element involved in zein metabolism regulation
	Skn-1_motif	Oryza sativa	GTCAT	5	cis-acting regulatory element required for endosperm expression
	TATA-box	Glycine max	TAATA	5	core promoter element around -30 of transcription start
	TGA-box	Glycine max	TGACGTAA	8	part of an auxin-responsive element
	TGA-element	Brassica oleracea	AACGAC	6	auxin-responsive element
	TGACG-motif	Hordeum vulgare	TGACG	5	cis-acting regulatory element involved in the MeJA-responsiveness
	circadian	Lycopersicon esculentum	CAANNNNATC	6	cis-acting regulatory element involved in circadian control
AiRDR2	5UTR Py-rich stretch	Lycopersicon esculentum	TTTCTTCTCT	9	cis-acting element conferring high transcription levels
	AAGAA-motif	Avena sativa	gGTAAAGAAA	9
	ACE	Petroselinum crispum	AAAACGTTTA	9	cis-acting element involved in light responsiveness
	ARE	Zea mays	TGGTTT	6	cis-acting regulatory element essential for the anaerobic induction
	ATCT-motif	Arabidopsis thaliana	AATCTAATCT	9	part of a conserved DNA module involved in light responsiveness
	ATGCAAAT motif	Oryza sativa	ATACAAAT	8	cis-acting regulatory element associated to the TGAGTCA motif
	Box 4	Petroselinum crispum	ATTAAT	6	part of a conserved DNA module involved in light responsiveness
	Box I	Pisum sativum	TTTCAAA	7	light responsive element
	Box-W1	Petroselinum crispum	TTGACC	6	fungal elicitor responsive element
	CAAT-box	Glycine max	CAATT	5	common cis-acting element in promoter and enhancer regions
	CGTCA-motif	Hordeum vulgare	CGTCA	5	cis-acting regulatory element involved in the MeJA-responsiveness
	F-box	Lycopersicon esculentum	CTATTCTCATT	10
	GARE-motif	Brassica oleracea	AAACAGA	7	gibberellin-responsive element
	GATA-motif	Arabidopsis thaliana	GATAGGA	7	part of a light responsive element
	GT1-motif	Avena sativa	GGTTAAT	7	light responsive element
	HSE	Brassica oleracea	AAAAAATTTC	9	cis-acting element involved in heat stress responsiveness
	MBS	Arabidopsis thaliana	TAACTG	6	MYB binding site involved in drought-inducibility
	TATA-box	Lycopersicon esculentum	TTTTA	5	core promoter element around -30 of transcription start
	TC-rich repeats	Nicotiana tabacum	ATTTTCTTCA	9	cis-acting element involved in defense and stress responsiveness
	TCA-element	Nicotiana tabacum	CCATCTTTTT	9	cis-acting element involved in salicylic acid responsiveness
	TCT-motif	Arabidopsis thaliana	TCTTAC	6	part of a light responsive element
	TGACG-motif	Hordeum vulgare	TGACG	5	cis-acting regulatory element involved in the MeJA-responsiveness
	Unnamed__1	Zea mays	CGTGG	5
	Unnamed__2	Petroselinum hortense	AACCTAACCT	9
	Unnamed__3	Zea mays	CGTGG	5
	W box	Arabidopsis thaliana	TTGACC	6
	chs-CMA1a	Daucus carota	TTACTTAA	8	part of a light responsive element
	chs-Unit 1 m1	Petroselinum crispum	ACCTAACCTCC	10	part of a light responsive element
	circadian	Lycopersicon esculentum	CAANNNNATC	6	cis-acting regulatory element involved in circadian control
AiRDR1a	4cl-CMA2b	Petroselinum crispum	TCTCACCAACC	10	light responsive element
	AAGAA-motif	Avena sativa	GAAAGAA	7
	ABRE	Arabidopsis thaliana	TACGTGTC	8	cis-acting element involved in the abscisic acid responsiveness
	AC-I	Populus tremuloides	TCTCACCAACC	10
	AC-II	Phaseolus vulgaris	(C/T)T(T/C)(C/T)(A/C)(A/C)C(A/C)A(A/C)C(C/A)(C/A)C	9
	ACE	Petroselinum crispum	GACACGTATG	9	cis-acting element involved in light responsiveness
	ARE	Zea mays	TGGTTT	6	cis-acting regulatory element essential for the anaerobic induction
	ATCT-motif	Arabidopsis thaliana	AATCTAATCT	9	part of a conserved DNA module involved in light responsiveness
	Box I	Pisum sativum	TTTCAAA	7	light responsive element
	Box III	Pisum sativum	CATTTACACT	9	protein binding site
	CAAT-box	Brassica rapa	CAAAT	5	common cis-acting element in promoter and enhancer regions
	CAT-box	Arabidopsis thaliana	GCCACT	6	cis-acting regulatory element related to meristem expression
	CATT-motif	Zea mays	GCATTC	6	part of a light responsive element
	ERE	Dianthus caryophyllus	ATTTCAAA	8	ethylene-responsive element
	G-Box	Antirrhinum majus	CACGTA	6	cis-acting regulatory element involved in light responsiveness
	G-box	Daucus carota	TACGTG	6	cis-acting regulatory element involved in light responsiveness
	GAG-motif	Spinacia oleracea	AGAGATG	7	part of a light responsive element
	GATA-motif	Arabidopsis thaliana	GATAGGA	7	part of a light responsive element
	GCN4_motif	Oryza sativa	CAAGCCA	7	cis-regulatory element involved in endosperm expression
	GT1-motif	Solanum tuberosum	ATGGTGGTTGG	10	light responsive element
	I-box	Flaveria trinervia	cCATATCCAAT	10	part of a light responsive element
	L-box	Petroselinum crispum	TCTCACCAACC	10	part of a light responsive element
	LTR	Hordeum vulgare	CCGAAA	6	cis-acting element involved in low-temperature responsivene
	O2-site	Zea mays	GATGACATGA	9	cis-acting regulatory element involved in zein metabolism regulation
	Skn-1_motif	Oryza sativa	GTCAT	5	cis-acting regulatory element required for endosperm expression
	TATA-box	Glycine max	TAATA	5	core promoter element around -30 of transcription start
	TATCCAT/C-motif	Oryza sativa	TATCCAT	7
	TC-rich repeats	Nicotiana tabacum	ATTTTCTCCA	9	cis-acting element involved in defense and stress responsiveness
	TCCC-motif	Spinacia oleracea	TCTCCCT	7	part of a light responsive element
	TCT-motif	Arabidopsis thaliana	TCTTAC	6	part of a light responsive element
	Unnamed__1	Zea mays	CGTGG	5
	Unnamed__3	Zea mays	CGTGG	5
	Unnamed__6	Zea mays	taTAAATATct	11
	chs-CMA1a	Daucus carota	TTACTTAA	8	part of a light responsive element
	circadian	Lycopersicon esculentum	CAAAGATATC	10	cis-acting regulatory element involved in circadian control

## Sheet: Supplementary Table 7
Supplementary Table 7. Identification of miRNAs targeting the DCL genes in chickpea, pigeonpea and groundnut (A. duranensis and A. ipaensis)
miRNA_Acc.	Target_Acc.	Target_start	Target_end	miRNA_aligned_fragment	Target_aligned_fragment	Inhibition
Chickpea
ath-miR162a	CaDCL1	2983	3004	UCGAUAA-ACCUCUGCAUCCAG	CUGGAUGCAGAGGUGUUAUCGA	Cleavage
ath-miR162b	CaDCL1	2983	3004	UCGAUAA-ACCUCUGCAUCCAG	CUGGAUGCAGAGGUGUUAUCGA	Cleavage
osa-miR162a	CaDCL1	2983	3004	UCGAUAA-ACCUCUGCAUCCAG	CUGGAUGCAGAGGUGUUAUCGA	Cleavage
ath-miR397b	CaDCL1	1563	1583	UCAUUGAGUGCAUCGUUGAUG	UAUUAAUUAUGCACUCGGUGA	Cleavage
osa-miR162b	CaDCL1	2983	3004	UCGAUAA-GCCUCUGCAUCCAG	CUGGAUGCAGAGGUGUUAUCGA	Cleavage
zma-miR162-3p	CaDCL1	2984	3004	UCGAUAA-ACCUCUGCAUCCA	UGGAUGCAGAGGUGUUAUCGA	Cleavage
mtr-miR162	CaDCL1	2983	3004	UCGAUAA-ACCUCUGCAUCCAG	CUGGAUGCAGAGGUGUUAUCGA	Cleavage
ppt-miR902h-5p	CaDCL2	2170	2189	UUAUGAUGUAGAUUCUUCAU	AUGGAGUGUCUGCAUCAUGA	Cleavage
ppt-miR902i-5p	CaDCL2	2170	2189	UUAUGAUGUAGAUUCUUCAU	AUGGAGUGUCUGCAUCAUGA	Cleavage
ppt-miR1079-3p	CaDCL2	240	260	ACCAAAAGAAUAGCUAUGUGG	UUACAUUGCUGUUUUUUUGGU	Cleavage
smo-miR1110	CaDCL1	3983	4002	GCUAGGGGCAGUGGUCAAGG	CCUUGACCGCUGCCUCUUGC	Cleavage
cpa-miR162a	CaDCL1	2983	3004	UCGAUAA-ACCUCUGCAUCCAG	CUGGAUGCAGAGGUGUUAUCGA	Cleavage
vvi-miR162	CaDCL1	2983	3004	UCGAUAA-ACCUCUGCAUCCAG	CUGGAUGCAGAGGUGUUAUCGA	Cleavage
gma-miR162a	CaDCL1	2984	3004	UCGAUAA-ACCUCUGCAUCCA	UGGAUGCAGAGGUGUUAUCGA	Cleavage
sly-miR162	CaDCL1	2983	3004	UCGAUAA-ACCUCUGCAUCCAG	CUGGAUGCAGAGGUGUUAUCGA	Cleavage
ppt-miR2079	CaDCL2	3829	3848	AGAGUUGAUGUUGAUGACGC	GUGUCUUCAUCAUCAACUUU	Translation
gma-miR2108a	CaDCL2	794	814	UUAAUGUGUUGUGUUUGUCGG	CCAAUAAACUCAACAUAUUAA	Cleavage
mtr-miR2589	CaDCL1	1851	1872	GGCAUCCACGUGUGCUUCACCG	UGGUGGGGAGCACGUGGAUGUC	Cleavage
sbi-miR162	CaDCL1	2983	3004	UCGAUAA-ACCUCUGCAUCCAG	CUGGAUGCAGAGGUGUUAUCGA	Cleavage
rco-miR162	CaDCL1	2983	3004	UCGAUAA-ACCUCUGCAUCCAG	CUGGAUGCAGAGGUGUUAUCGA	Cleavage
aly-miR162a-3p	CaDCL1	2983	3004	UCGAUAA-ACCUCUGCAUCCAG	CUGGAUGCAGAGGUGUUAUCGA	Cleavage
aly-miR162b-3p	CaDCL1	2983	3004	UCGAUAA-ACCUCUGCAUCCAG	CUGGAUGCAGAGGUGUUAUCGA	Cleavage
tcc-miR162	CaDCL1	2983	3004	UCGAUAA-ACCUCUGCAUCCAG	CUGGAUGCAGAGGUGUUAUCGA	Cleavage
gma-miR162b	CaDCL1	2983	3004	UCGAUAA-ACCUCUGCAUCCAG	CUGGAUGCAGAGGUGUUAUCGA	Cleavage
bdi-miR162	CaDCL1	2983	3004	UCGAUAA-ACCUCUGCAUCCGG	CUGGAUGCAGAGGUGUUAUCGA	Cleavage
gma-miR162c	CaDCL1	2983	3004	UCGAUAA-ACCUCUGCAUCCAG	CUGGAUGCAGAGGUGUUAUCGA	Cleavage
aau-miR162	CaDCL1	2983	3004	UCGAUAA-ACCUCUGCAUCCAG	CUGGAUGCAGAGGUGUUAUCGA	Cleavage
vun-miR162	CaDCL1	2983	3004	UCGAUAA-ACCUCUGCAUCCAG	CUGGAUGCAGAGGUGUUAUCGA	Cleavage
bna-miR162a	CaDCL1	2983	3004	UCGAUAA-ACCUGUGCAUCCAG	CUGGAUGCAGAGGUGUUAUCGA	Cleavage
nta-miR162a	CaDCL1	2983	3004	UCGAUAA-ACCUCUGCAUCCAG	CUGGAUGCAGAGGUGUUAUCGA	Cleavage
nta-miR162b	CaDCL1	2983	3004	UCGAUAA-ACCUCUGCAUCCAG	CUGGAUGCAGAGGUGUUAUCGA	Cleavage
hme-miR-2733	CaDCL1	1563	1583	UCACUGGGUGUAUGAUUAUUG	UAUUAAUUAUGCACUCGGUGA	Cleavage
htu-miR162a	CaDCL1	2983	3004	UCGAUAA-ACCUCUGCAUCCAG	CUGGAUGCAGAGGUGUUAUCGA	Cleavage
hpe-miR162a	CaDCL1	2983	3004	UCGAUAA-ACCUCUGCAUCCAG	CUGGAUGCAGAGGUGUUAUCGA	Cleavage
ddi-miR-7097	CaDCL4	4418	4437	UUCUCUACUAGUGCCGAAAU	AUUGUGGCACUAGUGGAGGG	Cleavage
mdm-miR162a	CaDCL1	2983	3004	UCGAUAA-ACCUCUGCAUCCAG	CUGGAUGCAGAGGUGUUAUCGA	Cleavage
mdm-miR162b	CaDCL1	2983	3004	UCGAUAA-ACCUCUGCAUCCAG	CUGGAUGCAGAGGUGUUAUCGA	Cleavage
cme-miR162	CaDCL1	2983	3004	UCGAUAA-ACCUCUGCAUCCAG	CUGGAUGCAGAGGUGUUAUCGA	Cleavage
sbi-miR5564c-3p	CaDCL3	1445	1464	ACGCGAGCUGUUUGGCGAAU	AUGUGCCAAACUGCUCGUGU	Translation
mes-miR162	CaDCL1	2983	3004	UCGAUAA-ACCUCUGCAUCCAG	CUGGAUGCAGAGGUGUUAUCGA	Cleavage
stu-miR162a-3p	CaDCL1	2983	3004	UCGAUAA-ACCUCUGCAUCCAG	CUGGAUGCAGAGGUGUUAUCGA	Cleavage
stu-miR162b-3p	CaDCL1	2983	3004	UCGAUAA-ACCUCUGCAUCCAG	CUGGAUGCAGAGGUGUUAUCGA	Cleavage
cpa-miR8140	CaDCL2	286	305	CUUUUCAAGACUUCAGCUUC	CAAGCUGAAGCCUUGAAAAA	Translation
Pigeonpea
ath-miR162a	CcDCL1	2998	3019	UCGAUAA-ACCUCUGCAUCCAG	CUGGAUGCAGAGGUGUUAUCGA	Cleavage
ath-miR162b	CcDCL1	2998	3019	UCGAUAA-ACCUCUGCAUCCAG	CUGGAUGCAGAGGUGUUAUCGA	Cleavage
osa-miR162a	CcDCL1	2998	3019	UCGAUAA-ACCUCUGCAUCCAG	CUGGAUGCAGAGGUGUUAUCGA	Cleavage
osa-miR162b	CcDCL1	2998	3019	UCGAUAA-GCCUCUGCAUCCAG	CUGGAUGCAGAGGUGUUAUCGA	Cleavage
zma-miR162-3p	CcDCL1	2999	3019	UCGAUAA-ACCUCUGCAUCCA	UGGAUGCAGAGGUGUUAUCGA	Cleavage
mtr-miR162	CcDCL1	2998	3019	UCGAUAA-ACCUCUGCAUCCAG	CUGGAUGCAGAGGUGUUAUCGA	Cleavage
ptc-miR162a	CcDCL1	2998	3019	UCGAUAA-ACCUCUGCAUCCAG	CUGGAUGCAGAGGUGUUAUCGA	Cleavage
ptc-miR162b	CcDCL1	2998	3019	UCGAUAA-ACCUCUGCAUCCAG	CUGGAUGCAGAGGUGUUAUCGA	Cleavage
osa-miR812a	CcDCL4	29	48	GACGGACGGUUAAACGUUGG	CCGGCGGUCAACCGUCCGUC	Cleavage
osa-miR812b	CcDCL4	29	48	GACGGACGGUUAAACGUUGG	CCGGCGGUCAACCGUCCGUC	Cleavage
osa-miR812c	CcDCL4	29	48	GACGGACGGUUAAACGUUGG	CCGGCGGUCAACCGUCCGUC	Cleavage
osa-miR812d	CcDCL4	29	48	GACGGACGGUUAAACGUUGG	CCGGCGGUCAACCGUCCGUC	Cleavage
osa-miR812e	CcDCL4	29	48	GACGGACGGUUAAACGUUGG	CCGGCGGUCAACCGUCCGUC	Cleavage
ghr-miR162a	CcDCL1	2998	3019	UCGAUAA-ACCUCUGCAUCCAG	CUGGAUGCAGAGGUGUUAUCGA	Cleavage
smo-miR1101-3p	CcDCL3	2304	2323	UUGUUUGCAGAGAAUGCCCA	UGGGGAAUCUUUGCAAAUAA	Cleavage
cpa-miR162a	CcDCL1	2998	3019	UCGAUAA-ACCUCUGCAUCCAG	CUGGAUGCAGAGGUGUUAUCGA	Cleavage
vvi-miR162	CcDCL1	2998	3019	UCGAUAA-ACCUCUGCAUCCAG	CUGGAUGCAGAGGUGUUAUCGA	Cleavage
gma-miR162a	CcDCL1	2999	3019	UCGAUAA-ACCUCUGCAUCCA	UGGAUGCAGAGGUGUUAUCGA	Cleavage
gma-miR1515a	CcDCL2	2330	2351	UCAUUUUGCGUGCAAUGAUCUG	UGGAUCAUUGCGCACAGAAUGA	Translation
sly-miR162	CcDCL1	2998	3019	UCGAUAA-ACCUCUGCAUCCAG	CUGGAUGCAGAGGUGUUAUCGA	Cleavage
sbi-miR162	CcDCL1	2998	3019	UCGAUAA-ACCUCUGCAUCCAG	CUGGAUGCAGAGGUGUUAUCGA	Cleavage
rco-miR162	CcDCL1	2998	3019	UCGAUAA-ACCUCUGCAUCCAG	CUGGAUGCAGAGGUGUUAUCGA	Cleavage
aly-miR162a-3p	CcDCL1	2998	3019	UCGAUAA-ACCUCUGCAUCCAG	CUGGAUGCAGAGGUGUUAUCGA	Cleavage
aly-miR162b-3p	CcDCL1	2998	3019	UCGAUAA-ACCUCUGCAUCCAG	CUGGAUGCAGAGGUGUUAUCGA	Cleavage
tcc-miR162	CcDCL1	2998	3019	UCGAUAA-ACCUCUGCAUCCAG	CUGGAUGCAGAGGUGUUAUCGA	Cleavage
gma-miR162b	CcDCL1	2998	3019	UCGAUAA-ACCUCUGCAUCCAG	CUGGAUGCAGAGGUGUUAUCGA	Cleavage
bdi-miR162	CcDCL1	2998	3019	UCGAUAA-ACCUCUGCAUCCGG	CUGGAUGCAGAGGUGUUAUCGA	Cleavage
gma-miR162c	CcDCL1	2998	3019	UCGAUAA-ACCUCUGCAUCCAG	CUGGAUGCAGAGGUGUUAUCGA	Cleavage
aau-miR162	CcDCL1	2998	3019	UCGAUAA-ACCUCUGCAUCCAG	CUGGAUGCAGAGGUGUUAUCGA	Cleavage
vun-miR162	CcDCL1	2998	3019	UCGAUAA-ACCUCUGCAUCCAG	CUGGAUGCAGAGGUGUUAUCGA	Cleavage
gma-miR5782	CcDCL2	1779	1798	UAGCUGGUAGGAGAAGUUCA	UUAUCUUCUCCUUCCAGCUA	Cleavage
bna-miR162a	CcDCL1	2998	3019	UCGAUAA-ACCUGUGCAUCCAG	CUGGAUGCAGAGGUGUUAUCGA	Cleavage
nta-miR162a	CcDCL1	2998	3019	UCGAUAA-ACCUCUGCAUCCAG	CUGGAUGCAGAGGUGUUAUCGA	Cleavage
nta-miR162b	CcDCL1	2998	3019	UCGAUAA-ACCUCUGCAUCCAG	CUGGAUGCAGAGGUGUUAUCGA	Cleavage
gma-miR1515b	CcDCL2	2330	2351	UCAUUUUGCGUGCAAUGAUCUG	UGGAUCAUUGCGCACAGAAUGA	Translation
hme-miR-9b	CcDCL4	3352	3371	UCUUUGGUUUUCUAGCUGUA	UGUAGCAAGGAAACCGAAGA	Cleavage
htu-miR162a	CcDCL1	2998	3019	UCGAUAA-ACCUCUGCAUCCAG	CUGGAUGCAGAGGUGUUAUCGA	Cleavage
hpe-miR162a	CcDCL1	2998	3019	UCGAUAA-ACCUCUGCAUCCAG	CUGGAUGCAGAGGUGUUAUCGA	Cleavage
mdm-miR162a	CcDCL1	2998	3019	UCGAUAA-ACCUCUGCAUCCAG	CUGGAUGCAGAGGUGUUAUCGA	Cleavage
mdm-miR162b	CcDCL1	2998	3019	UCGAUAA-ACCUCUGCAUCCAG	CUGGAUGCAGAGGUGUUAUCGA	Cleavage
mdm-miR159c	CcDCL2	1369	1389	GAAUUCCUUCUCCUCUCCUUU	GAAGCAGAGGUGGAGGAAUUU	Translation
cme-miR162	CcDCL1	2998	3019	UCGAUAA-ACCUCUGCAUCCAG	CUGGAUGCAGAGGUGUUAUCGA	Cleavage
mes-miR162	CcDCL1	2998	3019	UCGAUAA-ACCUCUGCAUCCAG	CUGGAUGCAGAGGUGUUAUCGA	Cleavage
ptc-miR7839	CcDCL1	251	270	AGUGGCAUUGGAGGUAUCCC	AUGAUGCCUCCAAUGCCACU	Cleavage
stu-miR8051-3p	CcDCL1	369	388	UAUUUCUUCUACCAUACUAU	UUACUAUGGUAGAGGGAAUA	Cleavage
stu-miR162a-3p	CcDCL1	2998	3019	UCGAUAA-ACCUCUGCAUCCAG	CUGGAUGCAGAGGUGUUAUCGA	Cleavage
stu-miR162b-3p	CcDCL1	2998	3019	UCGAUAA-ACCUCUGCAUCCAG	CUGGAUGCAGAGGUGUUAUCGA	Cleavage
Groundnut
ath-miR162a	AdDCL1	3232	3253	UCGAUAA-ACCUCUGCAUCCAG	CUGGAUGCAGAGGUGUUAUCGA	Cleavage
ath-miR162a	AiDCL1	3295	3316	UCGAUAA-ACCUCUGCAUCCAG	CUGGAUGCAGAGGUGUUAUCGA	Cleavage
ath-miR162b	AdDCL1	3232	3253	UCGAUAA-ACCUCUGCAUCCAG	CUGGAUGCAGAGGUGUUAUCGA	Cleavage
ath-miR162b	AiDCL1	3295	3316	UCGAUAA-ACCUCUGCAUCCAG	CUGGAUGCAGAGGUGUUAUCGA	Cleavage
osa-miR162a	AiDCL1	3295	3316	UCGAUAA-ACCUCUGCAUCCAG	CUGGAUGCAGAGGUGUUAUCGA	Cleavage
osa-miR162a	AdDCL1	3232	3253	UCGAUAA-ACCUCUGCAUCCAG	CUGGAUGCAGAGGUGUUAUCGA	Cleavage
ath-miR397b	AiDCL1	1917	1937	UCAUUGAGUGCAUCGUUGAUG	UAUCAAUUAUGCACUUGGUGA	Cleavage
ath-miR397b	AdDCL1	1797	1817	UCAUUGAGUGCAUCGUUGAUG	UAUCAAUUAUGCACUUGGUGA	Cleavage
osa-miR162b	AdDCL1	3232	3253	UCGAUAA-GCCUCUGCAUCCAG	CUGGAUGCAGAGGUGUUAUCGA	Cleavage
osa-miR162b	AiDCL1	3295	3316	UCGAUAA-GCCUCUGCAUCCAG	CUGGAUGCAGAGGUGUUAUCGA	Cleavage
zma-miR162-3p	AiDCL1	3296	3316	UCGAUAA-ACCUCUGCAUCCA	UGGAUGCAGAGGUGUUAUCGA	Cleavage
zma-miR162-3p	AdDCL1	3233	3253	UCGAUAA-ACCUCUGCAUCCA	UGGAUGCAGAGGUGUUAUCGA	Cleavage
mtr-miR162	AdDCL1	3232	3253	UCGAUAA-ACCUCUGCAUCCAG	CUGGAUGCAGAGGUGUUAUCGA	Cleavage
mtr-miR162	AiDCL1	3295	3316	UCGAUAA-ACCUCUGCAUCCAG	CUGGAUGCAGAGGUGUUAUCGA	Cleavage
ptc-miR162a	AdDCL1	3232	3253	UCGAUAA-ACCUCUGCAUCCAG	CUGGAUGCAGAGGUGUUAUCGA	Cleavage
ptc-miR162a	AiDCL1	3295	3316	UCGAUAA-ACCUCUGCAUCCAG	CUGGAUGCAGAGGUGUUAUCGA	Cleavage
ptc-miR162b	AdDCL1	3232	3253	UCGAUAA-ACCUCUGCAUCCAG	CUGGAUGCAGAGGUGUUAUCGA	Cleavage
ptc-miR162b	AiDCL1	3295	3316	UCGAUAA-ACCUCUGCAUCCAG	CUGGAUGCAGAGGUGUUAUCGA	Cleavage
ghr-miR162a	AiDCL1	3295	3316	UCGAUAA-ACCUCUGCAUCCAG	CUGGAUGCAGAGGUGUUAUCGA	Cleavage
ghr-miR162a	AdDCL1	3232	3253	UCGAUAA-ACCUCUGCAUCCAG	CUGGAUGCAGAGGUGUUAUCGA	Cleavage
ppt-miR1076-5p	AiDCL3	2661	2680	UAUCACAAGGUGCGAUAAUU	AAUUGUGUCACCUUGUGAUG	Cleavage
cpa-miR162a	AiDCL1	3295	3316	UCGAUAA-ACCUCUGCAUCCAG	CUGGAUGCAGAGGUGUUAUCGA	Cleavage
cpa-miR162a	AdDCL1	3232	3253	UCGAUAA-ACCUCUGCAUCCAG	CUGGAUGCAGAGGUGUUAUCGA	Cleavage
vvi-miR162	AdDCL1	3232	3253	UCGAUAA-ACCUCUGCAUCCAG	CUGGAUGCAGAGGUGUUAUCGA	Cleavage
vvi-miR162	AiDCL1	3295	3316	UCGAUAA-ACCUCUGCAUCCAG	CUGGAUGCAGAGGUGUUAUCGA	Cleavage
gma-miR162a	AiDCL1	3296	3316	UCGAUAA-ACCUCUGCAUCCA	UGGAUGCAGAGGUGUUAUCGA	Cleavage
gma-miR162a	AdDCL1	3233	3253	UCGAUAA-ACCUCUGCAUCCA	UGGAUGCAGAGGUGUUAUCGA	Cleavage
gma-miR1515a	AdDCL2	2912	2933	UCAUUUUGCGUGCAAUGAUCUG	UGGAUCAUUGCAUGCAAAAUGU	Cleavage
gma-miR1515a	AiDCL2	2912	2933	UCAUUUUGCGUGCAAUGAUCUG	UGGAUCAUUGCAUGCAAAAUGU	Cleavage
sly-miR162	AdDCL1	3232	3253	UCGAUAA-ACCUCUGCAUCCAG	CUGGAUGCAGAGGUGUUAUCGA	Cleavage
sly-miR162	AiDCL1	3295	3316	UCGAUAA-ACCUCUGCAUCCAG	CUGGAUGCAGAGGUGUUAUCGA	Cleavage
mtr-miR2664a	AiDCL4	1882	1901	AAUUGUGGUGGGUUGACAGU	AUUGUCAGUUCACCACAGUU	Cleavage
sbi-miR162	AdDCL1	3232	3253	UCGAUAA-ACCUCUGCAUCCAG	CUGGAUGCAGAGGUGUUAUCGA	Cleavage
sbi-miR162	AiDCL1	3295	3316	UCGAUAA-ACCUCUGCAUCCAG	CUGGAUGCAGAGGUGUUAUCGA	Cleavage
csi-miR162-3p	AiDCL1	3295	3316	UCGAUAA-ACCUCUGCAUCCAG	CUGGAUGCAGAGGUGUUAUCGA	Cleavage
csi-miR162-3p	AdDCL1	3232	3253	UCGAUAA-ACCUCUGCAUCCAG	CUGGAUGCAGAGGUGUUAUCGA	Cleavage
rco-miR162	AiDCL1	3295	3316	UCGAUAA-ACCUCUGCAUCCAG	CUGGAUGCAGAGGUGUUAUCGA	Cleavage
rco-miR162	AdDCL1	3232	3253	UCGAUAA-ACCUCUGCAUCCAG	CUGGAUGCAGAGGUGUUAUCGA	Cleavage
aly-miR162a-3p	AiDCL1	3295	3316	UCGAUAA-ACCUCUGCAUCCAG	CUGGAUGCAGAGGUGUUAUCGA	Cleavage
aly-miR162a-3p	AdDCL1	3232	3253	UCGAUAA-ACCUCUGCAUCCAG	CUGGAUGCAGAGGUGUUAUCGA	Cleavage
aly-miR162b-3p	AiDCL1	3295	3316	UCGAUAA-ACCUCUGCAUCCAG	CUGGAUGCAGAGGUGUUAUCGA	Cleavage
aly-miR162b-3p	AdDCL1	3232	3253	UCGAUAA-ACCUCUGCAUCCAG	CUGGAUGCAGAGGUGUUAUCGA	Cleavage
tcc-miR162	AdDCL1	3232	3253	UCGAUAA-ACCUCUGCAUCCAG	CUGGAUGCAGAGGUGUUAUCGA	Cleavage
tcc-miR162	AiDCL1	3295	3316	UCGAUAA-ACCUCUGCAUCCAG	CUGGAUGCAGAGGUGUUAUCGA	Cleavage
gma-miR162b	AiDCL1	3295	3316	UCGAUAA-ACCUCUGCAUCCAG	CUGGAUGCAGAGGUGUUAUCGA	Cleavage
gma-miR162b	AdDCL1	3232	3253	UCGAUAA-ACCUCUGCAUCCAG	CUGGAUGCAGAGGUGUUAUCGA	Cleavage
bdi-miR5063	AiDCL2	3255	3276	UCCACUGGAAAAGGCUUUUGCU	GGCAAAAGCUUUUGUUAGUGGA	Translation
bdi-miR5063	AdDCL2	3189	3210	UCCACUGGAAAAGGCUUUUGCU	GGCAAAAGCUUUUGUUAGUGGA	Translation
bdi-miR162	AiDCL1	3295	3316	UCGAUAA-ACCUCUGCAUCCGG	CUGGAUGCAGAGGUGUUAUCGA	Cleavage
bdi-miR162	AdDCL1	3232	3253	UCGAUAA-ACCUCUGCAUCCGG	CUGGAUGCAGAGGUGUUAUCGA	Cleavage
mtr-miR5285a	AiDCL1	2353	2373	UGGGACUUUGGGUAGAAUUAG	UUAGUUCUACCCAAGGUCUUU	Cleavage
mtr-miR5285b	AiDCL1	2353	2373	UGGGACUUUGGGUAGAAUUAG	UUAGUUCUACCCAAGGUCUUU	Cleavage
mtr-miR5285c	AiDCL1	2353	2373	UGGGACUUUGGGUAGAAUUAG	UUAGUUCUACCCAAGGUCUUU	Cleavage
gma-miR162c	AiDCL1	3295	3316	UCGAUAA-ACCUCUGCAUCCAG	CUGGAUGCAGAGGUGUUAUCGA	Cleavage
gma-miR162c	AdDCL1	3232	3253	UCGAUAA-ACCUCUGCAUCCAG	CUGGAUGCAGAGGUGUUAUCGA	Cleavage
aau-miR162	AdDCL1	3232	3253	UCGAUAA-ACCUCUGCAUCCAG	CUGGAUGCAGAGGUGUUAUCGA	Cleavage
aau-miR162	AiDCL1	3295	3316	UCGAUAA-ACCUCUGCAUCCAG	CUGGAUGCAGAGGUGUUAUCGA	Cleavage
bra-miR5721	AdDCL1	5251	5271	AAAAAUGGAGUGAGAAAUGGA	UCUAUUGCUGGCUCCAUUUUU	Cleavage
bra-miR5721	AiDCL1	5245	5265	AAAAAUGGAGUGAGAAAUGGA	UCUAUUGCUGGCUCCAUUUUU	Cleavage
vun-miR162	AiDCL1	3295	3316	UCGAUAA-ACCUCUGCAUCCAG	CUGGAUGCAGAGGUGUUAUCGA	Cleavage
vun-miR162	AdDCL1	3232	3253	UCGAUAA-ACCUCUGCAUCCAG	CUGGAUGCAGAGGUGUUAUCGA	Cleavage
bna-miR162a	AdDCL1	3232	3253	UCGAUAA-ACCUGUGCAUCCAG	CUGGAUGCAGAGGUGUUAUCGA	Cleavage
bna-miR162a	AiDCL1	3295	3316	UCGAUAA-ACCUGUGCAUCCAG	CUGGAUGCAGAGGUGUUAUCGA	Cleavage
nta-miR162a	AdDCL1	3232	3253	UCGAUAA-ACCUCUGCAUCCAG	CUGGAUGCAGAGGUGUUAUCGA	Cleavage
nta-miR162a	AiDCL1	3295	3316	UCGAUAA-ACCUCUGCAUCCAG	CUGGAUGCAGAGGUGUUAUCGA	Cleavage
nta-miR162b	AdDCL1	3232	3253	UCGAUAA-ACCUCUGCAUCCAG	CUGGAUGCAGAGGUGUUAUCGA	Cleavage
nta-miR162b	AiDCL1	3295	3316	UCGAUAA-ACCUCUGCAUCCAG	CUGGAUGCAGAGGUGUUAUCGA	Cleavage
hvu-miR6178	AiDCL1	2463	2482	CACGGAACUGGGCGGUUGCA	UACAAUUGCCAAGUUCCGUG	Translation
hvu-miR6178	AdDCL1	2343	2362	CACGGAACUGGGCGGUUGCA	UACAAUUGCCAAGUUCCGUG	Translation
gma-miR1515b	AiDCL2	2912	2933	UCAUUUUGCGUGCAAUGAUCUG	UGGAUCAUUGCAUGCAAAAUGU	Cleavage
gma-miR1515b	AdDCL2	2912	2933	UCAUUUUGCGUGCAAUGAUCUG	UGGAUCAUUGCAUGCAAAAUGU	Cleavage
gma-miR6299	AiDCL2	3210	3231	AUUUAAAAUUAUUGAUUUGUCA	UGAUAAAUCAAUAAGUUUAAAA	Cleavage
ptc-miR6427-3p	AiDCL2	2534	2553	GUGGGAAUGAACAUUAUGAG	CUCAUAAUGAUCAUUUUUAU	Translation
ptc-miR6427-3p	AdDCL2	2534	2553	GUGGGAAUGAACAUUAUGAG	CUCAUAAUGAUCAUUUUUAU	Translation
pde-miR162	AdDCL1	3232	3253	UCGAUAA-ACCUCUGCAUCCAG	CUGGAUGCAGAGGUGUUAUCGA	Cleavage
htu-miR162a	AdDCL1	3232	3253	UCGAUAA-ACCUCUGCAUCCAG	CUGGAUGCAGAGGUGUUAUCGA	Cleavage
htu-miR162a	AiDCL1	3295	3316	UCGAUAA-ACCUCUGCAUCCAG	CUGGAUGCAGAGGUGUUAUCGA	Cleavage
hpe-miR162a	AdDCL1	3232	3253	UCGAUAA-ACCUCUGCAUCCAG	CUGGAUGCAGAGGUGUUAUCGA	Cleavage
hpe-miR162a	AiDCL1	3295	3316	UCGAUAA-ACCUCUGCAUCCAG	CUGGAUGCAGAGGUGUUAUCGA	Cleavage
mdm-miR162a	AiDCL1	3295	3316	UCGAUAA-ACCUCUGCAUCCAG	CUGGAUGCAGAGGUGUUAUCGA	Cleavage
mdm-miR162a	AdDCL1	3232	3253	UCGAUAA-ACCUCUGCAUCCAG	CUGGAUGCAGAGGUGUUAUCGA	Cleavage
mdm-miR162b	AdDCL1	3232	3253	UCGAUAA-ACCUCUGCAUCCAG	CUGGAUGCAGAGGUGUUAUCGA	Cleavage
mdm-miR162b	AiDCL1	3295	3316	UCGAUAA-ACCUCUGCAUCCAG	CUGGAUGCAGAGGUGUUAUCGA	Cleavage
mes-miR162	AdDCL1	3232	3253	UCGAUAA-ACCUCUGCAUCCAG	CUGGAUGCAGAGGUGUUAUCGA	Cleavage
mes-miR162	AiDCL1	3295	3316	UCGAUAA-ACCUCUGCAUCCAG	CUGGAUGCAGAGGUGUUAUCGA	Cleavage
mtr-miR2664b	AiDCL4	1882	1901	AAUUGUGGUGGGUUGACAGU	AUUGUCAGUUCACCACAGUU	Cleavage
stu-miR8022	AiDCL3	3446	3465	UUUAAAUG-AGAAUUUUGGA	UCCAAGAUUCUGCAUUUGAA	Translation
stu-miR8022	AdDCL3	3410	3429	UUUAAAUG-AGAAUUUUGGA	UCCAAGAUUCUGCAUUUGAA	Translation
stu-miR162a-3p	AiDCL1	3295	3316	UCGAUAA-ACCUCUGCAUCCAG	CUGGAUGCAGAGGUGUUAUCGA	Cleavage
stu-miR162a-3p	AdDCL1	3232	3253	UCGAUAA-ACCUCUGCAUCCAG	CUGGAUGCAGAGGUGUUAUCGA	Cleavage
stu-miR162b-3p	AiDCL1	3295	3316	UCGAUAA-ACCUCUGCAUCCAG	CUGGAUGCAGAGGUGUUAUCGA	Cleavage
stu-miR162b-3p	AdDCL1	3232	3253	UCGAUAA-ACCUCUGCAUCCAG	CUGGAUGCAGAGGUGUUAUCGA	Cleavage

## Sheet: Supplementary Table 8
Supplementary Table 8. Identification of miRNAs targeting the AGO genes in chickpea, pigeonpea and groundnut (A. duranensis and A. ipaensis)
miRNA_Acc.	Target_Acc.	Target_start	Target_end	miRNA_aligned_fragment	Target_aligned_fragment	Inhibition
Chickpea
osa-miR168b	CaAGO1	483	502	AGGCUUGGUGCAGCUCGGGA	ACCCGAGCUGCACCAAGCUA	Cleavage
ath-miR782	CaAGO7	1225	1244	ACAAACACCUUGGAUGUUCUU	AAGAACAUC-AGGGUGUUUGU	Cleavage
sly-miR1918	CaAGO7	43	62	UGUUGGUGAGAGUUCGAUUC	GAAACUAACUCUCAUCAACA	Cleavage
gma-miR2119	CaAGO7	216	235	UCAAAGGGAGUUGUAGGGGA	UCUUCAACAACUACCUUUGA	Cleavage
pvu-miR2119	CaAGO7	216	235	UCAAAGGGAGUUGUAGGGGA	UCUUCAACAACUACCUUUGA	Cleavage
mtr-miR2642	CaAGO3a	2422	2441	AUGAGUUUCAUCAAAUCAUG	GAUGAUUUGCAGAAACUCAU	Translation
mtr-miR2650	CaAGO4a	1631	1652	AACUUAAAUAUGUUUUCAGUCC	GAGUUGAAAAAAUGUUUGAGUU	Cleavage
mtr-miR2673a	CaAGO10a	178	197	CCUCUUCCUCUUCCUCUUCC	GGAAGAAGAAGGGGAAGAGG	Cleavage
mtr-miR2673b	CaAGO10a	178	197	CCUCUUCCUCUUCCUCUUCC	GGAAGAAGAAGGGGAAGAGG	Cleavage
aqc-miR168	CaAGO1	483	502	UGGCUUAGUGCAGCUCGGGG	ACCCGAGCUGCACCAAGCUA	Cleavage
aqc-miR477f	CaAGO3b	824	843	CUCUCCUUCAAAGGCUUCUA	UGGAGAUCUUUGAAGGAGAG	Cleavage
aqc-miR477d	CaAGO3b	824	843	CUCUUCUUCAAAGGCUUCUA	UGGAGAUCUUUGAAGGAGAG	Cleavage
vvi-miR3632-5p	CaAGO3a	165	185	GGAUUGGGGGCCGAUGGAAAG	UUUUCCGGUGGCCUUCAAUCC	Cleavage
gma-miR403a	CaAGO5	1443	1463	UUAGAUUCACGCACAAACUUG	CAAGGUUGUGCGUGAGUUUGG	Cleavage
gma-miR403b	CaAGO5	1443	1463	UUAGAUUCACGCACAAACUUG	CAAGGUUGUGCGUGAGUUUGG	Cleavage
mtr-miR5558-5p	CaAGO4c	1588	1608	UUUUCCAAUUCUAAGUCUAUC	GAUAUAAUUAGAAUUGGAAAU	Cleavage
mtr-miR5559-5p	CaAGO10a	78	97	UACUUGGUGAAUUGUUGGAU	AUCUAAUAAUUCACCAAAUG	Cleavage
ath-miR5643a	CaAGO6b	2133	2152	AGGCUUUUAAGAUCUGGUUG	UAACCAGAUAAUAAAGGCCU	Translation
ath-miR5643a	CaAGO6a	1836	1855	AGGCUUUUAAGAUCUGGUUG	UAACCAGAUAAUAAAGGCCU	Translation
ath-miR5658	CaAGO7	52	72	AUGAUGAUGAUGAUGAUGAAA	UCUCAUCAACAUCAUCAUCAU	Cleavage
ath-miR5658	CaAGO7	86	105	AUGAUGAUGAUGAUGAUGAA	ACCAUCAUCAUUAUCAUCAU	Cleavage
ath-miR5643b	CaAGO6a	1836	1855	AGGCUUUUAAGAUCUGGUUG	UAACCAGAUAAUAAAGGCCU	Translation
ath-miR5643b	CaAGO6b	2133	2152	AGGCUUUUAAGAUCUGGUUG	UAACCAGAUAAUAAAGGCCU	Translation
gma-miR5559	CaAGO10a	78	97	UACUUGGUGAAUUGUUGGAU	AUCUAAUAAUUCACCAAAUG	Cleavage
cca-miR6108d	CaAGO5	741	762	AUAAGGAGAGUUAAGCUGAGAA	UUUGCAGCUUGACUGUCCUUAU	Cleavage
ptc-miR6457b	CaAGO6b	24	43	UUAGUUUGGCAGCCUCUUCU	AGAAGAAGCUGCCAAGCCAA	Cleavage
ptc-miR828b-3p	CaAGO6b	858	878	UCAUUCGAGCAAGAAAUAUUA	UAAAAUUUCUGGCUUGAGUGA	Translation
stu-miR8001a	CaAGO6b	2227	2246	UCCUGGGGAUUAGUAUGAAA	UUUCAAGCUAAUGCUCAGGA	Cleavage
stu-miR8001a	CaAGO6a	1930	1949	UCCUGGGGAUUAGUAUGAAA	UUUCAAGCUAAUGCUCAGGA	Cleavage
stu-miR8011a-5p	CaAGO7	2586	2605	UUGUGUGAGGUUUCUUUUUG	CCAAAAGAGACAUCACACAA	Translation
Pigeonpea
osa-miR413	CcAGO3a	799	818	CUAGUUUCACUUGUUCUGCA	CGAAGAACAAGUGAAGCUGG	Cleavage
ddi-miR-1176	CcAGO4c	2276	2295	CCAAUUUUUAUCAAGGAAAG	AAUUUCUUGAUGAAAAUUGG	Cleavage
osa-miR1425-3p	CcAGO6	1280	1300	CAGCAAGAACUGGAUCUUAAU	AUGAUGAUCCUGUUCUUGCUG	Translation
gma-miR2119	CcAGO7	246	265	UCAAAGGGAGUUGUAGGGGA	UCUACAACAACUUCCUUUGA	Cleavage
pvu-miR2119	CcAGO7	246	265	UCAAAGGGAGUUGUAGGGGA	UCUACAACAACUUCCUUUGA	Cleavage
mtr-miR2673a	CcAGO10a	169	188	CCUCUUCCUCUUCCUCUUCC	GGAAGAAGAAGGGGGAGAGG	Cleavage
mtr-miR2673b	CcAGO10a	169	188	CCUCUUCCUCUUCCUCUUCC	GGAAGAAGAAGGGGGAGAGG	Cleavage
aly-miR156g-3p	CcAGO10d	1342	1361	GCUUACUCUCUUCUUGUCUC	GAGACAGGAAGAGAGAAAGA	Cleavage
ath-miR4227	CcAGO4c	2526	2546	UCACUGGUACCAAUCAUUCCA	UGGAAUGAUUGGUACUAGUAG	Cleavage
gma-miR4384	CcAGO3a	2001	2020	AAUCAGACACUGCAUUCAAA	UUUGAAAGCAGUGUUUGGUG	Cleavage
gma-miR5037a	CcAGO4a	107	127	GCCUCAAAGGCUUCCACUACU	AGAAGAAGAAGCCUUUGAGGC	Cleavage
mtr-miR5253	CcAGO7	2480	2499	GAUGAAAAUGAUUAUGUUGG	CCAACAGAAUCAUUUUCUUC	Cleavage
ath-miR5658	CcAGO7	89	108	AUGAUGAUGAUGAUGAUGAA	AUCAUCAUUAUCAUCACCAU	Cleavage
gma-miR5779	CcAGO3a	868	888	CAAGUCCAAAGUAGGAAUGUU	GACAUUCCUGCCUUGGAUUUU	Translation
cca-miR6111-5p	CcAGO6	1048	1069	UCUUUAUGUCACGAUGUAUGAC	GCCAAACAUCGUGGCAUAGAGC	Cleavage
ptc-miR6469	CcAGO9	1736	1755	UGGCAGAAAAGGAUUCGUUU	GGGUGAAUUCUUUUCUGUCA	Cleavage
mdm-miR535b	CcAGO7	516	535	UGACAAGGAGAGAGAGCACG	UGUGAUCUCUCUCCUUGCCA	Cleavage
mdm-miR535c	CcAGO7	516	535	UGACAAGGAGAGAGAGCACG	UGUGAUCUCUCUCCUUGCCA	Cleavage
sbi-miR6233-3p	CcAGO3b	1479	1501	CAAGUUUGGUUUUGGUAAUUAAU	GUGGAUUUCUGAGACCAAACUUG	Cleavage
ghr-miR7492a	CcAGO10c	2248	2270	CUAUAGAACAUGAUCUUUAGCGG	CCUCUAAGGAUUAUAUUUUAUAG	Translation
ghr-miR7492b	CcAGO10c	2248	2270	CUAUAGAACAUGAUCUUUAGCGG	CCUCUAAGGAUUAUAUUUUAUAG	Translation
ghr-miR7492c	CcAGO10c	2248	2270	CUAUAGAACAUGAUCUUUAGCGG	CCUCUAAGGAUUAUAUUUUAUAG	Translation
lja-miR7530	CcAGO7	1218	1237	CCUUCCUCUCUUCACUAUCU	AAGUGGUGAAGAGAGGAAGG	Cleavage
bdi-miR7733-5p	CcAGO4c	1417	1436	UUCUCGCCAUUGCCAAACCA	AAGUUUGGCAAUGGUGAGGA	Cleavage
stu-miR8002-3p	CcAGO5	1141	1160	AUUCCAUUAUUAUCAAGAAA	UUUCUUGAUGGCAAUGGAAC	Translation
stu-miR8002-3p	CcAGO4a	2257	2277	AUUCCAUUAUU-AUCAAGAAA	UUUCUUGAUGAAAAAUGGAAU	Translation
Groundnut
ath-miR168a	AdAGO1	374	394	UCGCUUGGUGCAGGUCGGGAA	UUCCCGAGCUGCACCAAGCUA	Cleavage
ath-miR168a	AiAGO1	368	388	UCGCUUGGUGCAGGUCGGGAA	UUCCCGAGCUGCACCAAGCUA	Cleavage
ath-miR168b	AdAGO1	374	394	UCGCUUGGUGCAGGUCGGGAA	UUCCCGAGCUGCACCAAGCUA	Cleavage
ath-miR168b	AiAGO1	368	388	UCGCUUGGUGCAGGUCGGGAA	UUCCCGAGCUGCACCAAGCUA	Cleavage
osa-miR168a-5p	AdAGO1	375	394	UCGCUUGGUGCAGAUCGGGA	UCCCGAGCUGCACCAAGCUA	Cleavage
osa-miR168a-5p	AiAGO1	369	388	UCGCUUGGUGCAGAUCGGGA	UCCCGAGCUGCACCAAGCUA	Cleavage
osa-miR168b	AdAGO1	374	394	AGGCUUGGUGCAGCUCGGGAA	UUCCCGAGCUGCACCAAGCUA	Cleavage
osa-miR168b	AiAGO1	368	388	AGGCUUGGUGCAGCUCGGGAA	UUCCCGAGCUGCACCAAGCUA	Cleavage
osa-miR171i-5p	AdAGO9	2320	2339	AGGUAUUGGCGUGCCUCAAU	AUAGAGGCAUGCAAAUAUCU	Cleavage
sbi-miR168	AdAGO1	375	394	UCGCUUGGUGCAGAUCGGGA	UCCCGAGCUGCACCAAGCUA	Cleavage
sbi-miR168	AiAGO1	369	388	UCGCUUGGUGCAGAUCGGGA	UCCCGAGCUGCACCAAGCUA	Cleavage
sof-miR168a	AdAGO1	375	394	UCGCUUGGUGCAGAUCGGGA	UCCCGAGCUGCACCAAGCUA	Cleavage
sof-miR168a	AiAGO1	369	388	UCGCUUGGUGCAGAUCGGGA	UCCCGAGCUGCACCAAGCUA	Cleavage
gma-miR168a	AdAGO1	374	394	UCGCUUGGUGCAGGUCGGGAA	UUCCCGAGCUGCACCAAGCUA	Cleavage
gma-miR168a	AiAGO1	368	388	UCGCUUGGUGCAGGUCGGGAA	UUCCCGAGCUGCACCAAGCUA	Cleavage
zma-miR168a-5p	AiAGO1	369	388	UCGCUUGGUGCAGAUCGGGA	UCCCGAGCUGCACCAAGCUA	Cleavage
zma-miR168a-5p	AdAGO1	375	394	UCGCUUGGUGCAGAUCGGGA	UCCCGAGCUGCACCAAGCUA	Cleavage
zma-miR168b-5p	AdAGO1	375	394	UCGCUUGGUGCAGAUCGGGA	UCCCGAGCUGCACCAAGCUA	Cleavage
zma-miR168b-5p	AiAGO1	369	388	UCGCUUGGUGCAGAUCGGGA	UCCCGAGCUGCACCAAGCUA	Cleavage
ptc-miR168a-5p	AiAGO1	368	388	UCGCUUGGUGCAGGUCGGGAA	UUCCCGAGCUGCACCAAGCUA	Cleavage
ptc-miR168a-5p	AdAGO1	374	394	UCGCUUGGUGCAGGUCGGGAA	UUCCCGAGCUGCACCAAGCUA	Cleavage
ptc-miR168b-5p	AdAGO1	374	394	UCGCUUGGUGCAGGUCGGGAA	UUCCCGAGCUGCACCAAGCUA	Cleavage
ptc-miR168b-5p	AiAGO1	368	388	UCGCUUGGUGCAGGUCGGGAA	UUCCCGAGCUGCACCAAGCUA	Cleavage
ath-miR835-5p	AiAGO6	2051	2071	UUCUUGCAUAUGUUCUUUAUC	GGUAUAGAGCAUCUGCAAGAA	Translation
ppt-miR536c	AdAGO10a	2069	2088	AUCGUGCCAAGCUUUGUGCU	UGUACAAAACUUGGCACGAU	Cleavage
tae-miR1122	AdAGO9	1995	2014	UAGAUACAUCCGUAUCUAGA	UCUUGGUAUGGAUGUAUCUC	Cleavage
bna-miR168a	AdAGO1	374	394	UCGCUUGGUGCAGGUCGGGAA	UUCCCGAGCUGCACCAAGCUA	Cleavage
bna-miR168a	AiAGO1	368	388	UCGCUUGGUGCAGGUCGGGAA	UUCCCGAGCUGCACCAAGCUA	Cleavage
vvi-miR168	AiAGO1	368	388	UCGCUUGGUGCAGGUCGGGAA	UUCCCGAGCUGCACCAAGCUA	Cleavage
vvi-miR168	AdAGO1	374	394	UCGCUUGGUGCAGGUCGGGAA	UUCCCGAGCUGCACCAAGCUA	Cleavage
pta-miR1309	AiAGO1	2671	2690	UGAUGGCCCUUUUGAAGGAC	GUAGUUCAAAAGCGCCAUCA	Cleavage
mtr-miR2672	AiAGO3a	1040	1060	UUAAUCGACCAAGUGGGUACU	AGUACACAGUUGCUCGAUUAA	Translation
aqc-miR168	AdAGO1	374	394	UGGCUUAGUGCAGCUCGGGGA	UUCCCGAGCUGCACCAAGCUA	Cleavage
aqc-miR168	AiAGO1	368	388	UGGCUUAGUGCAGCUCGGGGA	UUCCCGAGCUGCACCAAGCUA	Cleavage
zma-miR395o-5p	AdAGO4c	1589	1608	GUUCUCUUCAAGCACUUCAC	UUGAUGUGCUUGAAGAGAGU	Cleavage
ccl-miR168	AdAGO1	374	394	UCGCUUGGUGCAGGUCGGGAA	UUCCCGAGCUGCACCAAGCUA	Cleavage
ccl-miR168	AiAGO1	368	388	UCGCUUGGUGCAGGUCGGGAA	UUCCCGAGCUGCACCAAGCUA	Cleavage
crt-miR168	AdAGO1	374	394	UCGCUUGGUGCAGGUCGGGAA	UUCCCGAGCUGCACCAAGCUA	Cleavage
crt-miR168	AiAGO1	368	388	UCGCUUGGUGCAGGUCGGGAA	UUCCCGAGCUGCACCAAGCUA	Cleavage
ath-miR2938	AdAGO3b	1794	1814	GAUCUUUUGAGAGGGUUCCAG	UUGGAACCUUCUUGGAAGAUC	Cleavage
ath-miR2938	AiAGO3b	1794	1814	GAUCUUUUGAGAGGGUUCCAG	UUGGAACCUUCUUGGAAGAUC	Cleavage
rco-miR168	AdAGO1	374	394	UCGCUUGGUGCAGGUCGGGAA	UUCCCGAGCUGCACCAAGCUA	Cleavage
rco-miR168	AiAGO1	368	388	UCGCUUGGUGCAGGUCGGGAA	UUCCCGAGCUGCACCAAGCUA	Cleavage
aly-miR156d-3p	AdAGO4a	500	519	GCUCACUCUCUUUCUGUCAU	GUGAUAGGAAGAGAGUGAGG	Cleavage
aly-miR156d-3p	AiAGO4a	590	609	GCUCACUCUCUUUCUGUCAU	GUGAUAGGAAGAGAGUGAGG	Cleavage
aly-miR156f-3p	AdAGO4a	499	519	GCUCACUCUCUAUCUGUCACC	GGUGAUAGGAAGAGAGUGAGG	Cleavage
aly-miR156f-3p	AiAGO4a	589	609	GCUCACUCUCUAUCUGUCACC	GGUGAUAGGAAGAGAGUGAGG	Cleavage
aly-miR168a-5p	AdAGO1	374	394	UCGCUUGGUGCAGGUCGGGAA	UUCCCGAGCUGCACCAAGCUA	Cleavage
aly-miR168a-5p	AiAGO1	368	388	UCGCUUGGUGCAGGUCGGGAA	UUCCCGAGCUGCACCAAGCUA	Cleavage
aly-miR168b-5p	AdAGO1	374	394	UCGCUUGGUGCAGGUCGGGAA	UUCCCGAGCUGCACCAAGCUA	Cleavage
aly-miR168b-5p	AiAGO1	368	388	UCGCUUGGUGCAGGUCGGGAA	UUCCCGAGCUGCACCAAGCUA	Cleavage
aly-miR835-5p	AiAGO6	2051	2071	UUCUUGCAUAUGUUCUUUAUC	GGUAUAGAGCAUCUGCAAGAA	Translation
aly-miR838-3p	AiAGO5	1803	1822	UUUUCUUCUUCUUCUUGCAC	GUGUAAGAAGACGGGGAAGA	Translation
aly-miR838-3p	AdAGO5	1791	1810	UUUUCUUCUUCUUCUUGCAC	GUGUAAGAAGACGGGGAAGA	Translation
hvu-miR168-5p	AdAGO1	375	394	UCGCUUGGUGCAGAUCGGGA	UCCCGAGCUGCACCAAGCUA	Cleavage
hvu-miR168-5p	AiAGO1	369	388	UCGCUUGGUGCAGAUCGGGA	UCCCGAGCUGCACCAAGCUA	Cleavage
far-miR1122	AdAGO9	1995	2014	UAGAUACAUCCGUAUCUAGA	UCUUGGUAUGGAUGUAUCUC	Cleavage
tcc-miR168	AiAGO1	368	388	UCGCUUGGUGCAGGUCGGGAA	UUCCCGAGCUGCACCAAGCUA	Cleavage
tcc-miR168	AdAGO1	374	394	UCGCUUGGUGCAGGUCGGGAA	UUCCCGAGCUGCACCAAGCUA	Cleavage
bdi-miR168-5p	AdAGO1	375	394	UCGCUUGGUGCAGAUCGGGA	UCCCGAGCUGCACCAAGCUA	Cleavage
bdi-miR168-5p	AiAGO1	369	388	UCGCUUGGUGCAGAUCGGGA	UCCCGAGCUGCACCAAGCUA	Cleavage
cme-miR168	AdAGO1	375	394	UCGCUUGGUGCAGGUCGGGA	UCCCGAGCUGCACCAAGCUA	Cleavage
cme-miR168	AiAGO1	369	388	UCGCUUGGUGCAGGUCGGGA	UCCCGAGCUGCACCAAGCUA	Cleavage
ssp-miR168a	AiAGO1	369	388	UCGCUUGGUGCAGAUCGGGA	UCCCGAGCUGCACCAAGCUA	Cleavage
ssp-miR168a	AdAGO1	375	394	UCGCUUGGUGCAGAUCGGGA	UCCCGAGCUGCACCAAGCUA	Cleavage
mtr-miR168b	AdAGO1	374	394	UCGCUUGGUGCAGGUCGGGAA	UUCCCGAGCUGCACCAAGCUA	Cleavage
mtr-miR168b	AiAGO1	368	388	UCGCUUGGUGCAGGUCGGGAA	UUCCCGAGCUGCACCAAGCUA	Cleavage
osa-miR5522	AdAGO4a	1892	1911	AACAAUAGGAAUGGGAGGCA	CCCCUUCUAUUCCUAUUGUU	Cleavage
osa-miR5522	AiAGO4a	1982	2001	AACAAUAGGAAUGGGAGGCA	CCCCUUCUAUUCCUAUUGUU	Cleavage
osa-miR5527	AdAGO5	971	991	UCUCAGCCAGGGCAGUAACAG	UUGUUACUGACUUUGUUGAGA	Cleavage
mtr-miR168c-5p	AdAGO1	374	394	UCGCUUGGUGCAGGUCGGGAA	UUCCCGAGCUGCACCAAGCUA	Cleavage
mtr-miR168c-5p	AiAGO1	368	388	UCGCUUGGUGCAGGUCGGGAA	UUCCCGAGCUGCACCAAGCUA	Cleavage
vun-miR168	AdAGO1	374	394	UCGCUUGGUGCAGGUCGGGAA	UUCCCGAGCUGCACCAAGCUA	Cleavage
vun-miR168	AiAGO1	368	388	UCGCUUGGUGCAGGUCGGGAA	UUCCCGAGCUGCACCAAGCUA	Cleavage
mtr-miR5750	AdAGO7	301	319	AAGAGAGAUAGAUCAGAAUU	AAUUCUGAUCUA-CUCUCUG	Cleavage
gma-miR5773	AiAGO4c	181	200	UUUUUAAAAGGUUCAGUUAG	CUUGCUGAACCUGUUAAGAA	Cleavage
gma-miR5773	AdAGO4c	103	122	UUUUUAAAAGGUUCAGUUAG	CUUGCUGAACCUGUUAAGAA	Cleavage
mes-miR168a	AiAGO1	368	388	UCGCUUGGUGCAGGUCGGGAA	UUCCCGAGCUGCACCAAGCUA	Cleavage
mes-miR168a	AdAGO1	374	394	UCGCUUGGUGCAGGUCGGGAA	UUCCCGAGCUGCACCAAGCUA	Cleavage
cca-miR168a	AiAGO1	368	388	UCGCUUGGUGCAGGUCGGGAA	UUCCCGAGCUGCACCAAGCUA	Cleavage
cca-miR168a	AdAGO1	374	394	UCGCUUGGUGCAGGUCGGGAA	UUCCCGAGCUGCACCAAGCUA	Cleavage
cca-miR6106-5p	AdAGO3b	1977	1996	UUGCAAGUAUCCGGAUUUAA	UUCAAUGCAGAUACUUGCAA	Cleavage
cca-miR6106-5p	AiAGO3b	1977	1996	UUGCAAGUAUCCGGAUUUAA	UUCAAUGCAGAUACUUGCAA	Cleavage
nta-miR168a	AdAGO1	375	394	UCGCUUGGUGCAGGUCGGGA	UCCCGAGCUGCACCAAGCUA	Cleavage
nta-miR168a	AiAGO1	369	388	UCGCUUGGUGCAGGUCGGGA	UCCCGAGCUGCACCAAGCUA	Cleavage
nta-miR168b	AdAGO1	375	394	UCGCUUGGUGCAGGUCGGGA	UCCCGAGCUGCACCAAGCUA	Cleavage
nta-miR168b	AiAGO1	369	388	UCGCUUGGUGCAGGUCGGGA	UCCCGAGCUGCACCAAGCUA	Cleavage
nta-miR168c	AdAGO1	375	394	UCGCUUGGUGCAGGUCGGGA	UCCCGAGCUGCACCAAGCUA	Cleavage
nta-miR168c	AiAGO1	369	388	UCGCUUGGUGCAGGUCGGGA	UCCCGAGCUGCACCAAGCUA	Cleavage
nta-miR168d	AdAGO1	374	394	UCGCUUGGUGCAGGUCGGGAA	UUCCCGAGCUGCACCAAGCUA	Cleavage
nta-miR168d	AiAGO1	368	388	UCGCUUGGUGCAGGUCGGGAA	UUCCCGAGCUGCACCAAGCUA	Cleavage
nta-miR168e	AiAGO1	368	388	UCGCUUGGUGCAGGUCGGGAA	UUCCCGAGCUGCACCAAGCUA	Cleavage
nta-miR168e	AdAGO1	374	394	UCGCUUGGUGCAGGUCGGGAA	UUCCCGAGCUGCACCAAGCUA	Cleavage
mdm-miR168a	AdAGO1	374	394	UCGCUUGGUGCAGGUCGGGAA	UUCCCGAGCUGCACCAAGCUA	Cleavage
mdm-miR168a	AiAGO1	368	388	UCGCUUGGUGCAGGUCGGGAA	UUCCCGAGCUGCACCAAGCUA	Cleavage
mdm-miR168b	AiAGO1	368	388	UCGCUUGGUGCAGGUCGGGAA	UUCCCGAGCUGCACCAAGCUA	Cleavage
mdm-miR168b	AdAGO1	374	394	UCGCUUGGUGCAGGUCGGGAA	UUCCCGAGCUGCACCAAGCUA	Cleavage
mdm-miR159c	AiAGO1	869	888	GAAUUCCUUCUCCUCUCCUUU	AAAGGAG-GGAGAGGGAAUUC	Cleavage
sly-miR168a-5p	AdAGO1	375	394	UCGCUUGGUGCAGGUCGGGA	UCCCGAGCUGCACCAAGCUA	Cleavage
sly-miR168a-5p	AiAGO1	369	388	UCGCUUGGUGCAGGUCGGGA	UCCCGAGCUGCACCAAGCUA	Cleavage
sly-miR168b-5p	AiAGO1	369	388	UCGCUUGGUGCAGGUCGGGA	UCCCGAGCUGCACCAAGCUA	Cleavage
sly-miR168b-5p	AdAGO1	375	394	UCGCUUGGUGCAGGUCGGGA	UCCCGAGCUGCACCAAGCUA	Cleavage
bdi-miR7731-5p	AdAGO5	1437	1456	UUCCAAAUUCCUGAGCAAAC	AUAUGCUCGGGAAUUUGGGA	Cleavage
stu-miR319-5p	AiAGO7	700	719	AGGAAACUGUUUAGUCCAAC	GUUGGACUGAGAGGUUUCUU	Translation
stu-miR319-5p	AdAGO7	700	719	AGGAAACUGUUUAGUCCAAC	GUUGGACUGAGAGGUUUCUU	Translation

## Sheet: Supplementary Table 9
Supplementary Table 9. Identification of miRNAs targeting the RDR genes in chickpea, pigeonpea and groundnut (A. duranensis and A. ipaensis)
miRNA_Acc.	Target_Acc.	Target_start	Target_end	miRNA_aligned_fragment	Target_aligned_fragment	Inhibition
Chickpea
osa-miR1877	CaRDR3	905	926	AGAUGACAUGUGAAUGAUGAGG	CUUCAUCAGUCAAAUGUUAUUU	Translation
pvu-miR1514a	CaRDR3	1132	1152	UUCAUUUUGAAAAUAGGCAUU	GAUGUCUGUUGUCAGGAUGAA	Translation
ahy-miR156c	CaRDR3	1059	1078	UUGACAGAA-GAGAGAGAGC	GUUCUCUCUCAUUCUGUCAA	Translation
gma-miR156f	CaRDR3	1059	1078	UUGACAGAA-GAGAGAGAGC	GUUCUCUCUCAUUCUGUCAA	Translation
far-miR156b	CaRDR3	1059	1078	UUGACAGAA-GAGAGAGAGC	GUUCUCUCUCAUUCUGUCAA	Translation
gma-miR2111a	CaRDR1b	3618	3637	GUCCUUGGGAUGCAGAUUAC	GUAUUCUGCAUCUCAGGGAC	Cleavage
gma-miR2111d	CaRDR1b	3618	3637	GUCCUUGGGAUGCAGAUUAC	GUAUUCUGCAUCUCAGGGAC	Cleavage
mdm-miR156t	CaRDR3	1059	1078	UUGACAGAA-GAGAGAGAGC	GUUCUCUCUCAUUCUGUCAA	Translation
mdm-miR156u	CaRDR3	1059	1078	UUGACAGAA-GAGAGAGAGC	GUUCUCUCUCAUUCUGUCAA	Translation
mdm-miR156v	CaRDR3	1059	1078	UUGACAGAA-GAGAGAGAGC	GUUCUCUCUCAUUCUGUCAA	Translation
Pigeonpea
osa-miR413	CcRDR6	1344	1363	CUAGUUUCACUUGUUCUGCA	UGCAGAAAAAUUGAAAUUGG	Translation
ath-miR865-3p	CcRDR3	433	452	UUUUUCCUCAAAUUUAUCCA	UGGGAAGAUUUGGGGAAAAA	Cleavage
osa-miR1432-5p	CcRDR6	1310	1329	AUCAGGAGAGAUGACACCGA	UUGGUAUUAUCACUCCUGAU	Translation
osa-miR2874	CcRDR2	23	44	AUGUGAACAGUGUCAAACAGUG	CUCAGUCUGACACUGUUCGCGU	Cleavage
esi-miR3460-5p	CcRDR1b	428	447	GGGAAUCUGCAGCUUGUGAG	AUUAUAAGCUGCAGAUUUCU	Cleavage
ahy-miR156c	CcRDR3	948	967	UUGACAGAA-GAGAGAGAGC	GUUCUCUCUCAUUCUGUCAA	Translation
gma-miR156f	CcRDR3	948	967	UUGACAGAA-GAGAGAGAGC	GUUCUCUCUCAUUCUGUCAA	Translation
far-miR156b	CcRDR3	948	967	UUGACAGAA-GAGAGAGAGC	GUUCUCUCUCAUUCUGUCAA	Translation
mdm-miR156t	CcRDR3	948	967	UUGACAGAA-GAGAGAGAGC	GUUCUCUCUCAUUCUGUCAA	Translation
mdm-miR156u	CcRDR3	948	967	UUGACAGAA-GAGAGAGAGC	GUUCUCUCUCAUUCUGUCAA	Translation
mdm-miR156v	CcRDR3	948	967	UUGACAGAA-GAGAGAGAGC	GUUCUCUCUCAUUCUGUCAA	Translation
bdi-miR7748a-3p	CcRDR1b	2233	2253	AAUAUGUUUUCUAUUGUUGGA	UCAAACAAAAGCAAACAUAUU	Translation
Groundnut
osa-miR2931	AdRDR1a	1866	1885	CUUUAUUGUUGAUGUCAAAA	UCUUGGCAUCAAUGAUGAAG	Cleavage
ptc-miR482c-5p	AiRDR1a	399	418	UAUGGGAGAGGCGGGAAUGA	UCAUUUCUUUCUUUCCCAUA	Cleavage
ptc-miR482c-5p	AiRDR1b	399	418	UAUGGGAGAGGCGGGAAUGA	UCAUUUCUUUCUUUCCCAUA	Cleavage
ptc-miR482c-5p	AdRDR1b	399	418	UAUGGGAGAGGCGGGAAUGA	UCAUUUCUUUCUUUCCCAUA	Cleavage
bdi-miR7723b-5p	AiRDR2	2228	2251	AUUUUGAUACUACUACCUUCAUCA	UGGGGAAGGUGGUAGUAACAAAAA	Cleavage
bdi-miR7723b-5p	AdRDR2	2348	2371	AUUUUGAUACUACUACCUUCAUCA	UGGGGAAGGUGGUAGUAACAAAAA	Cleavage
bdi-miR7781-3p	AdRDR1b	2186	2209	CAUGUCUGUAGUCAGAAAAAUCAA	UUCAUUUCUCUGACAAUAGGCAUG	Translation
bdi-miR7781-3p	AiRDR1b	2186	2209	CAUGUCUGUAGUCAGAAAAAUCAA	UUCAUUUCUCUGACAAUAGGCAUG	Translation
stu-miR3627-3p	AdRDR3a	452	471	AAGUGCCUCUGUCUUUCGAC	GUCCACAGAUGGAGGCACUU	Cleavage

## Sheet: Suplementary Table 10
Supplementary Table 10. Gene ontology annotation of the DCL genes in chickpea, pigeonpea and groundnut (A. duranensis and A. ipaensis)
Gene	Sequence Description	GO in Extended Format (GO Category GO ID GO Term)
Chickpea
CaDCL1	endoribonuclease dicer homolog 1	F GO:0003677 DNA binding,F GO:0003723 RNA binding,F GO:0004386 helicase activity,F GO:0004525 ribonuclease III activity,F GO:0005524 ATP binding,P GO:0006396 RNA processing,P GO:0090502 RNA phosphodiester bond hydrolysis, endonucleolytic
CaDCL4	dicer-like protein 4	F GO:0003677 DNA binding,F GO:0003723 RNA binding,F GO:0004386 helicase activity,F GO:0004525 ribonuclease III activity,F GO:0005524 ATP binding,P GO:0000278 mitotic cell cycle,P GO:0000398 mRNA splicing, via spliceosome,P GO:0006306 DNA methylation,P GO:0006342 chromatin silencing,P GO:0006353 DNA-templated transcription, termination,P GO:0007267 cell-cell signaling,P GO:0009616 virus induced ge…
CaDCL2	endoribonuclease dicer homolog 2	F GO:0003677 DNA binding,F GO:0003723 RNA binding,F GO:0004386 helicase activity,F GO:0004525 ribonuclease III activity,F GO:0005524 ATP binding,P GO:0000398 mRNA splicing, via spliceosome,P GO:0006306 DNA methylation,P GO:0006342 chromatin silencing,P GO:0007267 cell-cell signaling,P GO:0009616 virus induced gene silencing,P GO:0009855 determination of bilateral symmetry,P GO:0010014 meristem in…
CaDCL3	endoribonuclease dicer-like protein	F GO:0003677 DNA binding,F GO:0003723 RNA binding,F GO:0004386 helicase activity,F GO:0004525 ribonuclease III activity,F GO:0005524 ATP binding,P GO:0006396 RNA processing,P GO:0090502 RNA phosphodiester bond hydrolysis, endonucleolytic
Pigeonpea
CcDCL1	endoribonuclease dicer-like protein	F GO:0003677 DNA binding,F GO:0003723 RNA binding,F GO:0004386 helicase activity,F GO:0004525 ribonuclease III activity,F GO:0005524 ATP binding,P GO:0006396 RNA processing,P GO:0090502 RNA phosphodiester bond hydrolysis, endonucleolytic
CcDCL3	endoribonuclease dicer homolog 3a-like isoform x1	F GO:0003677 DNA binding,F GO:0003723 RNA binding,F GO:0004386 helicase activity,F GO:0004525 ribonuclease III activity,F GO:0005524 ATP binding,P GO:0006396 RNA processing,P GO:0090502 RNA phosphodiester bond hydrolysis, endonucleolytic
CcDCL4	dicer-like protein 4	F GO:0003677 DNA binding,F GO:0003723 RNA binding,F GO:0004386 helicase activity,F GO:0004525 ribonuclease III activity,F GO:0005524 ATP binding,P GO:0000278 mitotic cell cycle,P GO:0000398 mRNA splicing, via spliceosome,P GO:0006306 DNA methylation,P GO:0006342 chromatin silencing,P GO:0006353 DNA-templated transcription, termination,P GO:0007267 cell-cell signaling,P GO:0009616 virus induced ge…
CcDCL2	endoribonuclease dicer-like protein	F GO:0003677 DNA binding,F GO:0003723 RNA binding,F GO:0004386 helicase activity,F GO:0004525 ribonuclease III activity,F GO:0005524 ATP binding,P GO:0006396 RNA processing,P GO:0090502 RNA phosphodiester bond hydrolysis, endonucleolytic
Arachis duranensis
AdDCL1	endoribonuclease dicer homolog 1	F GO:0003677 DNA binding,F GO:0003723 RNA binding,F GO:0004386 helicase activity,F GO:0004525 ribonuclease III activity,F GO:0005524 ATP binding,P GO:0006396 RNA processing,P GO:0090502 RNA phosphodiester bond hydrolysis, endonucleolytic
AdDCL2	endoribonuclease dicer homolog 2-like	F GO:0003677 DNA binding,F GO:0003723 RNA binding,F GO:0004386 helicase activity,F GO:0004525 ribonuclease III activity,F GO:0005524 ATP binding,P GO:0006396 RNA processing,P GO:0090502 RNA phosphodiester bond hydrolysis, endonucleolytic
AdDCL3	endoribonuclease dicer-like protein	F GO:0003677 DNA binding,F GO:0003723 RNA binding,F GO:0004386 helicase activity,F GO:0004525 ribonuclease III activity,F GO:0005524 ATP binding,P GO:0006396 RNA processing,P GO:0090502 RNA phosphodiester bond hydrolysis, endonucleolytic
Arachis ipaensis
AiDCL1	endoribonuclease dicer homolog 1	F GO:0003677 DNA binding,F GO:0003723 RNA binding,F GO:0004386 helicase activity,F GO:0004525 ribonuclease III activity,F GO:0005524 ATP binding,P GO:0006396 RNA processing,P GO:0090502 RNA phosphodiester bond hydrolysis, endonucleolytic
AiDCL2	endoribonuclease dicer homolog 2-like	F GO:0003677 DNA binding,F GO:0003723 RNA binding,F GO:0004386 helicase activity,F GO:0004525 ribonuclease III activity,F GO:0005524 ATP binding,P GO:0006396 RNA processing,P GO:0090502 RNA phosphodiester bond hydrolysis, endonucleolytic
AiDCL3	endoribonuclease dicer-like protein	F GO:0003677 DNA binding,F GO:0003723 RNA binding,F GO:0004386 helicase activity,F GO:0004525 ribonuclease III activity,F GO:0005524 ATP binding,P GO:0006396 RNA processing,P GO:0090502 RNA phosphodiester bond hydrolysis, endonucleolytic
AiDCL4	dicer-like protein 4	F GO:0003677 DNA binding,F GO:0003723 RNA binding,F GO:0004386 helicase activity,F GO:0004525 ribonuclease III activity,F GO:0005524 ATP binding,P GO:0000278 mitotic cell cycle,P GO:0000398 mRNA splicing, via spliceosome,P GO:0006306 DNA methylation,P GO:0006342 chromatin silencing,P GO:0006353 DNA-templated transcription, termination,P GO:0007267 cell-cell signaling,P GO:0009616 virus induced ge…

[truncated: 2 more sheets: Supplementary Table 11, Supplementary Table 12]
